# Supplementary material for: Genome-wide adenine N6-methylation map reveals epigenomic regulation of lipid accumulation in Nannochloropsis
Source: Plant Commun. 2023 Nov 24;5(3):100773. doi: 10.1016/j.xplc.2023.100773 (PMC10943562; doi:10.1016/j.xplc.2023.100773)
Supplement: File S1. List of DEGs for the wild type and knockout mutants of N. oceanica based on RNA-seq data [file mmc2.xlsx]

## Sheet: diffExpr.P0.001_C1
Genes	WT_1	WT_2	WT_3	M1_1	M1_2	M1_3	M2_1	M2_2	M2_3	M3_1	M3_2	M3_3	M4_1	M4_2	M4_3	Gene description
NO10G02260	441.561	143.224	535.769	557.643	456.063	92.86	207.23	63.139	241.83	91.157	375.015	103.354	622.491	730.958	720.252	P450 reductase 1
NO02G00170	8.501	13.271	14.9	15.068	16.843	17.525	27.633	24.774	28.438	30.016	19.749	16.469	18.911	16.108	7.602
NO13G03250	126.856	113.415	105.945	125.149	106.929	103.593	54.454	61.7	59.732	94.453	116.146	91.851	148.775	155.524	145.629
NO25G01750	168.608	192.995	184.757	172.245	156.355	129.85	80.191	83.423	31.37	110.509	154.491	162.898	202.692	245.773	231.409	Major facilitator superfamily protein
NO22G02110	5.315	4.494	4.386	6.159	4.611	5.57	11.918	13.895	11.1	7.144	6.523	6.303	5.305	5.89	3.764
NO19G02400	0.896	0.727	1.672	2.049	2.891	1.422	4.764	3.652	4.344	1.492	1.382	0.908	0.641	1.418	1.036
NO10G02420	12.824	11.151	12.479	12.269	14.919	16.583	26.941	26.222	27.869	13.09	21.427	14.927	14.003	15.367	12.592	Spo11/DNA topoisomerase VI, subunit A protein
NO26G01530	137.218	169.378	172.259	245.324	207.355	176.62	60.264	64.824	62.582	133.655	122.317	94.875	225.441	257.085	239.885
NO29G01300	47.025	37.496	39.631	59.239	61.751	60.955	78.77	73.58	92.156	41.494	46.093	49.424	32.581	40.475	31.593
NO06G01830	1.973	2.559	3.771	6.733	8.516	5.579	12.033	9.976	15.78	3.636	4.604	5.411	9.192	10.409	11.241
NO17G02170	494.154	639.23	667.96	599.961	486.655	340.81	136.72	138.202	164.33	378.509	466.79	477.79	597.315	707.841	720.568
NO19G02240	5.979	6.132	6.375	6.395	6.783	9.807	16.169	13.509	10.694	6.62	7.659	6.302	5.734	8.299	6.467
NO09G03240	60.822	36.906	39.69	48.315	41.754	35.549	17.975	20.035	21.317	53.934	52.902	44.473	68.83	45.149	64.253
cp-psbA	79.927	137.74	146.904	118.781	106.908	107.455	59.535	53.165	51.412	109.474	106.3	101.763	148.748	179.622	144.088
NO03G03330	12.171	6.756	7.641	4.059	4.72	2.38	0.564	1.156	0.95	9.956	15.648	9.723	17.783	16.253	15.268
NO09G00430	0.485	0	0.156	0.804	1.176	0.777	1.039	2.333	1.43	0.47	0.746	0.081	0.135	0.36	0.636
NO02G00160	1.685	1.872	1.645	1.957	2.013	2.703	4.18	3.873	3.059	2.532	1.953	1.343	1.816	1.844	1.37
NO01G05370	1.612	2.576	2.075	3.026	2.924	2.11	4.614	4.395	3.871	1.861	0.767	1.584	2.134	2.246	1.409
NO12G00380	387.373	358.654	267.541	363.576	285.036	169.467	146.233	180.291	178.803	271.884	357.368	384.462	433.838	345.091	432.729	H(+)-ATPase 2
NO01G03690	25.474	30.853	32.261	28.58	27.246	21.968	8.824	9.809	10.435	38.214	28.021	22.408	52.311	65.888	59.144
NO12G03750	4.911	5.555	5.531	1.367	1.534	1.215	0.423	0.414	0.52	2.567	2.483	1.721	5.475	4.513	5.578
NO07G00590	0.316	0.375	0.298	0.588	0.638	0.733	1.221	1.297	1.014	0.432	0.554	0.379	0.12	0.151	0.062
NO29G00450	10.888	9.288	10.275	11.92	11.22	17.713	31.033	26.735	25.625	15.821	14.766	13.205	9.902	7.098	8.967
NO04G02550	346.022	426.249	418.697	329.391	297.967	222.928	166.975	160.31	172.064	277.702	342.034	332.415	351.547	429.68	439.326
NO15G00390	83.78	78.771	85.201	74.817	60.239	43.72	33.365	33.89	35.114	91.674	94.055	59.521	151.85	132.038	100.56
NO03G05240	1027.68	1174.97	1317.88	1009.83	961.76	737.473	332.917	391.6	544.259	782.792	858.982	841.408	1144.15	1311.58	1319.48	RING/FYVE/PHD-type zinc finger family protein
NO17G00580	186.685	164.756	160.649	162.917	186.306	243.069	342.819	369.35	344.175	274.311	286.492	240.438	148.103	139.667	149.152	shikimate kinase 2
NO01G05900	62.864	42.546	49.916	104.661	114.734	74.315	58.737	58.553	63.682	45.659	67.324	55.956	63.219	51.498	56.721
NO10G01760	13.904	22.468	16.138	26.094	21.841	14.377	12.75	10.317	11.379	14.694	12.179	11.683	49.749	42.234	41.579	protein-serine kinase 1
NO05G03590	47.473	47.062	58.303	49.274	39.457	33.307	21.09	0.551	21.366	50.386	36.074	33.661	88.818	113.042	95.014
NO11G02780	3.061	2.195	2.895	3.438	4.479	4.594	5.985	6.654	5.679	2.446	4.22	4.412	3.095	1.725	2.02	SNF2 domain-containing protein / helicase domain-containing protein / HNH endonuclease domain-containing protein
NO08G00400	216.445	192.334	176.86	195.412	252.804	164.251	85.671	79.464	101.517	112.263	153.439	184.92	219.446	179.385	227.183
NO01G05140	15.121	12.693	16.94	14.779	17.776	1.627	30.199	32.686	24.914	25.247	1.392	1.501	15.582	15.455	13.319	Alg9-like mannosyltransferase family
NO04G04910	12.003	7.735	8.679	9.382	13.053	13.782	20.353	23.75	21.412	14.425	12.058	13.45	9.234	6.954	6.498	cytokinin oxidase/dehydrogenase 6
NO11G03010	48.274	64.743	59.977	49.562	47.077	23.818	21.925	28.703	32.196	22.26	42.527	45.8	23.891	28.964	30.999	NAD(P)-binding Rossmann-fold superfamily protein
NO02G05830	3.458	5.137	8.111	6.794	8.065	6.415	11.237	9.595	15.441	5.036	5.328	8.269	4.191	4.287	2.444
NO02G01110	2.579	2.924	1.944	2.61	1.194	0.067	0.125	2.178	0.115	0.099	0.081	0.891	1.242	0.743	5.545
NO30G00710	3.318	4.529	2.663	2.262	5.981	4.704	8.834	8.172	1.518	1.681	2.795	2.506	1.738	2.071	2.696
NO03G05710	12.969	21.58	20.778	28.603	16.316	12.307	8.301	9.27	10.818	14.235	10.972	6.786	30.389	31.238	26.945	Glucose-methanol-choline (GMC) oxidoreductase family protein
NO04G02510	0.977	1.523	2.595	4.745	6.789	10.798	13.517	18.649	17.909	1.509	2.241	2.472	1.008	0.528	1.183
NO21G01240	77.451	83.138	70.089	54.456	54.795	45.636	26.706	26.719	27.859	57.2	43.8	37.429	73.243	99.644	111.317
NO19G00430	1.1	1.678	1.527	2.398	3.147	3.053	1.286	1.369	3.498	0.738	1.045	1.489	1.953	3.743	4.125
NO06G02160	20.301	21.266	23.269	13.975	21.619	24.45	48.382	45.995	47.735	25.258	25.607	25.68	18.549	14.744	18.079
NO16G00830	104.788	146.918	128.582	114.085	91.09	71.945	39.369	31.778	36.469	0	104.107	107.911	120.257	131.267	150.473
NO24G02300	282.023	319.094	300.76	273.66	333.652	184.895	201.461	143.421	154.633	312.382	292.9	251.248	404.492	416.043	403.992	cofactor of nitrate reductase and xanthine dehydrogenase 3
NO27G00420	3.478	3.615	4.561	2.684	2.572	2.353	8.274	9.698	8.971	3.97	4.298	4.131	4.393	3.744	2.888	Transducin/WD40 repeat-like superfamily protein
NO12G03840	2.742	5.511	3.384	3.765	5.736	3.577	0.927	3.035	1.899	2.705	1.928	1.364	10.327	11.531	4.252
NO28G01690	357.846	459.592	292.655	348.13	271.381	251.701	118.858	117.795	134.673	177.327	215.58	201.489	435.636	503.816	502.645
NO10G02620	22.64	20.009	22.614	24.034	30.309	40.845	51.045	50.092	45.503	33.163	31.374	31.634	23.731	21.913	20.764	ARM repeat superfamily protein
NO01G05130	27.888	24.756	22.216	27.162	25.12	29.611	46.186	53.592	44.018	32.359	28.48	34.636	19.043	15.901	22.849	Nucleotidylyl transferase superfamily protein
NO04G04200	102.183	69.743	82.121	107.004	118.027	84.282	32.504	38.492	41.052	82.194	105.388	94.402	113.835	92.955	109.952	NAD(P)-binding Rossmann-fold superfamily protein
NO01G01870	12.247	12.129	14.254	15.041	22.289	21.669	23.846	22.762	29.776	14.183	21.674	16.847	13.508	14.396	12.492
NO28G01090	254.84	371.939	364.502	299.07	303.573	146.653	135.703	138.734	175.419	120.732	263.944	340.541	155.33	166.113	221.174	Tetratricopeptide repeat (TPR)-like superfamily protein
NO04G05300	38.811	34.421	34.278	41.187	29.607	17.139	4.589	4.96	4.776	37.745	30.846	15.55	92.815	70.104	69.652
NO04G05260	0	0	0	14.208	0	0	0	0	0	1.623	0	0	0	0	0
NO14G00230	5.99	6.298	5.734	7.657	9.764	10.193	19.48	20.537	19.224	9.436	8.617	7.016	7.815	6.453	5.745
NO13G01830	155.919	172.531	162.73	132.558	114.314	92.495	44.699	56.691	46.156	137.798	119.358	129.113	111.68	135.78	182.481	Fe superoxide dismutase 2
NO06G03190	6.345	6.427	4.626	12.396	10.286	10.307	6.203	7.106	8.64	8.649	6.701	7.989	10.784	8.803	6.23
NO10G01660	0.883	1.188	0.688	1.591	1.516	1.101	2.516	4.12	2.657	1.472	1.327	1.811	1.418	1.273	0.986
NO17G02310	26.681	25.651	25.439	26.245	23.371	17.932	8.246	5.933	7.395	20.27	30.874	32.73	31.544	24.812	26.587
NO05G04290	239.717	346.27	324.332	245.742	183.067	125.203	62.968	55.077	64.221	201.447	187.251	167.428	463.372	472.941	490.787
NO02G00100	120.598	161.1	139.451	155.472	108.064	87.493	26.302	22.731	28.636	120.525	107.283	85.436	181.058	207.713	210.327	alanine:glyoxylate aminotransferase 3
NO23G01530	0	0	34.956	0	0	0	16.512	0	0	0	0	0	0	0	0	nudix hydrolase homolog 8
NO13G01780	2.541	2.117	1.552	2.75	2.829	2.87	2.513	3.9	3.563	1.723	2.372	2.027	1.28	1.731	1.251	MUTS-homologue 5
NO14G02540	14.582	11.739	9.551	11.466	12.615	23.957	31.457	30.21	25.826	22.866	15.153	19.46	11.429	10.397	7.131
NO29G01660	41.118	26.563	63.509	31.52	17.649	14.366	20.481	7.917	16.021	51.946	44.014	30.107	50.58	92.396	76.309
NO07G03210	109.682	141.578	140.24	126.586	101.458	63.378	49.352	45.15	49.091	89.595	97.95	99.678	132.201	148.523	170.748	nodulin MtN21 /EamA-like transporter family protein
NO18G01040	60.408	56.939	78.624	98.848	105.922	116.154	148.126	139.697	144.882	73.766	80.097	77.574	78.338	78.363	67.589	methylcrotonyl-CoA carboxylase alpha chain, mitochondrial / 3-methylcrotonyl-CoA carboxylase 1 (MCCA)
NO02G04110	748.997	755.724	768.764	687.306	631.019	529.896	322.111	322.605	339.163	603.665	675.388	683.572	712.268	699.754	727.221	aconitase 2
NO04G00860	327.959	371.23	358.543	302.555	247.303	181.594	116.542	117.655	124.249	237.75	237.263	253.494	331.311	352.032	430.83
NO16G02300	189.635	225.337	220.392	218.355	135.676	102.626	15.844	10.251	22.296	213.03	175.389	171.35	270.796	309.461	302.612
NO11G00640	3.806	3.057	4.983	3.777	5.691	5.643	10.627	8.566	7.089	5.574	7.073	7.488	5.244	4.812	3.684
NO16G00950	209.514	198.652	207.621	167.028	156.826	106.439	15.755	13.668	18.653	147.587	198.429	187.78	250.995	236.228	266.184
NO10G00010	0.535	0.241	0.302	2.459	2.591	2.71	3.305	2.541	3.124	0.307	0.551	0.628	0.416	0.142	0.362	zinc finger (C3HC4-type RING finger) family protein
NO20G02490	0.563	0.605	0.607	0.852	0.286	0.523	1.275	2.535	0.874	0.65	1.08	0.279	0.256	0.196	0
NO09G03970	2.002	1.928	2.038	3.132	3.719	3.572	8.117	8.027	8.529	1.536	2.551	3.064	2.213	3.078	2.037
NO20G00510	83.245	98.87	102.029	81.391	77.454	66.796	44.129	45.218	50.241	74.333	79.607	80.181	78.87	94.06	101.022	lipase 1
NO12G01670	23.14	16.162	14.96	19.882	26.323	30.68	46.494	38.311	36.253	26.962	28.644	26.942	22.375	16.352	18.083
NO08G02560	17.298	20.811	13.231	22.907	20.327	8.888	4.882	6.885	7.018	10.242	6.644	7.347	27.621	0	24.978
NO14G02250	207.388	302.514	291.016	229.912	255.456	125.741	130.042	139.478	160.356	58.707	94.521	282.2	129.38	148.796	190.106
NO01G04140	657.261	936.236	621.611	781.396	681.264	373.895	263.841	297.071	408.245	444.072	538.868	450.779	841.123	975.068	1055.06
NO16G01260	850.339	898.267	710.814	798.654	830.806	629.844	518.195	533.92	616.809	556.929	831.625	1027.67	415.182	363.99	483.033	casein lytic proteinase B3
NO16G01660	7.188	6.243	4.154	5.12	9.083	8.861	14.469	13.32	11.959	7.909	9.261	8.218	7.539	6.718	3.8	methyltransferases;nucleic acid binding
NO03G02450	44.153	70.797	69.762	41.811	45.715	29.263	29.249	24.489	33.955	38.688	38.069	33.832	70.335	103.771	107.611
NO05G00180	157.176	122.268	116.665	105.113	96.166	83.87	53.273	63.082	50.46	96.969	118.966	111.07	61.503	44.436	60.4
NO30G00150	4.39	2.603	4.192	5.865	4.971	3.871	1.392	1.794	1.477	2.681	5.091	2.415	7.362	4.362	6.116
NO03G01880	86.392	98.936	95.656	77.464	70.668	49.308	33.759	31.361	34.585	82.925	63.278	62.604	125.578	133.471	126.442
NO18G02000	17.291	12.344	12.59	14.524	20.229	23.944	36.441	39.985	38.89	25.949	20.499	19.024	20.565	19.533	15.707
NO10G00370	328.978	445.958	366.208	257.947	183.734	114.337	95.521	76.42	101.546	49.624	36.271	30.916	488.013	510.78	488.688	5-formyltetrahydrofolate cycloligase
NO16G00050	98.668	134.102	123.023	92.132	82.531	65.656	29.31	33.074	29.148	74.749	90.55	96.238	125.012	131.886	156.574
NO11G01800	269.01	343.893	305.612	279.992	235.844	185.398	117.549	117.624	142.477	254.739	222.559	222.436	330.419	393.655	416.329	sulfate transporter 3;4
NO02G00600	18.635	12.242	12.097	13.892	17.598	18.619	32.981	31.674	25.721	21.855	19.343	20.223	13.961	8.244	9.766	SNF1 kinase homolog 10
NO25G00990	65.028	25.925	31.809	25.551	18.563	17.781	79.79	45.886	37.808	96.841	79.104	120.706	23.797	13.876	30.046
NO05G03390	15.225	12.089	10.443	13.007	17.873	22.072	47.547	49.849	44.577	18.817	19.381	18.388	13.62	9.52	13.193
NO13G01900	11.932	15.742	15.998	13.798	11.905	9.123	6.408	6.629	4.964	15.439	8.686	9.081	21.284	26.81	22.825
NO08G02020	5.722	5.119	4.572	5.012	6.971	5.371	10.814	9.48	9.434	6.666	6.29	5.212	7.678	6.213	4.553	tetratricopetide-repeat thioredoxin-like 4
NO27G01230	115.47	107.852	121.378	44.367	54.897	44.503	115.975	117.206	118.772	54.064	66.251	70.297	53.481	48.016	53.86
NO04G02870	0	0	0	0	0	0	0	0	0	0	0	0	0	0	0
NO30G00030	2.027	1.153	1.494	1.893	1.767	1.417	0.4	0.719	0.386	0.524	1.622	1.519	1.768	1.183	1.594
NO05G00140	16.091	12.106	13.168	12.15	19.265	24.052	33.839	35.676	30.793	23.433	18.452	17.604	11.217	13.464	11.258	NOL1/NOP2/sun family protein
NO04G00480	59.932	55.93	58.726	43.673	57.713	36.824	30.075	17.542	18.51	48.938	46.676	51.891	64.899	62.976	70.759
NO07G02270	210.572	251.781	247.116	209.592	199.005	102.902	67.337	82.672	97.604	93.811	181.958	231.286	97.582	117.732	148.165	stress-inducible protein, putative
NO16G01630	12.479	9.807	11.734	12.16	13.627	17.204	30.263	34.315	27.792	18.808	14.02	17.259	12.568	10.93	11.796
NO11G00060	98.706	167.95	153.925	204.235	166.211	85.513	46.151	52.724	57.322	146.256	81.11	71.716	288.349	275.672	267.236	cytochrome P450, family 97, subfamily B, polypeptide 3
NO01G00240	15.344	13.682	15.482	18.877	17.801	8.852	6.966	6.627	6.127	12.996	9.655	8.301	30.711	25.684	24.981
NO28G00720	8.347	7.021	9.373	8.867	7.82	7.334	2.219	3.24	3.227	7.194	5.046	3.807	10.812	13.652	11.716
NO16G02220	64.493	60.289	61.891	59.54	77.942	87.267	116.33	129.024	110.682	68.408	86.999	71.857	55.237	39.623	61.439
NO02G00010	83.614	71.658	79.177	92.218	67.712	38.04	10.747	9.288	9.145	78.593	69.779	41.362	186.137	131.648	143.101
NO26G00430	152.374	166.677	142.059	94.361	124.582	94.331	36.781	44.009	49.98	104.777	92.119	125.602	91.531	111.846	103.929	ascorbate peroxidase 3
NO10G00200	47.232	43.098	38.232	38.464	38.918	35.054	17.576	19.076	20.117	24.893	38.544	42.859	19.559	17.283	20.805	rotamase cyclophilin 2
NO02G03160	138.033	138.672	125.119	112.01	106.516	89.064	60.34	0	64.79	99.772	113.58	0	133.594	0	151.26
NO24G01750	177.14	285.769	304.474	200.406	140.859	90.285	64.823	59.107	61.143	123.42	145.306	160.458	227.383	296.266	348.53	Ras-related small GTP-binding family protein
NO28G01070	89.236	88.486	91.846	127.555	126.539	89.842	30.868	35.933	41.347	73.275	79.237	67.44	169.278	167.6	162.56
NO02G05000	12.846	8.763	12.09	11.225	15.035	14.194	24.69	23.284	20.908	13.696	11.963	11.216	11.332	13.836	12.942
NO04G02860	43.214	46.285	62.394	50.459	41.091	49.545	21.399	20.36	30.201	55.792	49.773	38.779	53.681	53.579	52.659
NO01G02490	42.372	41.255	41.293	51.149	48.667	38.56	18.723	17.248	22.03	40.085	36.66	32.625	58.005	56.376	55.531
NO13G01650	40.621	44.142	38.414	37.519	34.352	25.514	12.852	10.868	17.204	33.152	26.742	25.754	61.86	63.623	66.872
NO05G01740	2.476	1.835	1.403	2.507	1.951	3.057	5.659	5.691	4.684	2.248	2.212	2.617	1.456	2.324	1.947
NO07G00410	54.756	53.353	49.831	40.364	40.898	28.478	23.072	25.723	26.353	34.101	42.579	49.46	29.504	21.877	28.161	unknown protein; FUNCTIONS IN: molecular_function unknown; INVOLVED IN: biological_process unknown; LOCATED IN: plasma membrane; EXPRESSED IN: 19 plant structures; EXPRESSED DURING: 11 growth stages; Has 309 Blast hits to 256 proteins in 99 species: Archae - 0; Bacteria - 11; Metazoa - 192; Fungi - 12; Plants - 36; Viruses - 0; Other Eukaryotes - 58 (source: NCBI BLink).
NO04G03760	600.846	771.429	813.633	657.557	541.539	335.341	67.243	72.981	93.749	473.675	534.297	529.62	857.656	1009.11	954.369
NO04G04210	296.036	222.562	267.55	345.002	407.976	268.462	101.166	89.523	105.32	250.718	280.098	253.064	332.864	361.328	341.735	NAD(P)-binding Rossmann-fold superfamily protein
NO02G05420	136.9	140.815	137.391	86.242	97.9	79.947	59.227	66.406	63.827	101.825	116.697	95.626	135.107	149.176	116.527
NO25G01770	206.799	200.35	187.062	179.177	160.875	156.54	63.213	74.311	85.883	209.089	208.425	216.498	217.281	214.297	233.316	multidrug resistance-associated protein 12
NO04G05210	43.057	52.312	46.834	44.361	35.942	28.583	15.738	13.306	14.975	46.147	36.855	34.524	60.069	58.139	63.623
NO02G06160	55.572	41.337	46.592	40.881	29.364	22.655	7.201	5.982	6.643	35.63	35.763	25.522	55.772	76.522	57.455
NO18G00220	34.05	27.729	29.939	21.129	23.216	15.024	4.748	5.693	7.186	20.507	23.19	16.858	26.506	16.979	27.576
NO06G03980	19.899	11.113	8.071	15.719	15.751	15.017	44.176	26.378	25.27	19	21.752	28.116	8.679	5.267	6.534
NO02G00280	488.132	520.567	498.827	489.899	436.817	378.942	185.36	188.854	209.291	345.949	412.742	418.459	402.933	412.166	456.595	glyoxalase II 3
NO28G01270	7.577	5.736	5.492	9.377	9.898	12.804	26.611	19.99	19.953	8.542	11.028	12.982	4.767	4.207	6.028
NO07G03360	26.784	23.76	21.462	30.529	28.044	29.315	53.572	47.985	46.832	26.365	21.516	29.382	19.803	20.392	22.501	peptidyl-prolyl cis-trans isomerase / cyclophilin-40 (CYP40) / rotamase
NO21G02130	5.547	9.567	6.567	12.678	7.342	4.98	3.15	4.523	1.974	0	2.842	2.799	12.7	15.551	11.967
NO30G00580	77.457	98.744	87.559	82.207	72.702	54.981	27.385	25.533	31.456	67.723	75.687	68.621	117.139	111.741	111.993	Ca2+regulated serine-threonine protein kinase family protein
NO15G02960	19.805	15.336	27.279	25.49	26.166	36.994	54.673	55.989	51.184	28.896	32.642	31.461	28.507	29.536	26.793
NO08G02550	32.879	44.189	42.054	67.152	58.458	35.163	11.474	15.871	19.441	27.094	27.057	21.538	59.716	63.864	63.306
NO18G02290	0	1.276	0	0	0	0.087	0	0	0.051	1.611	0.055	0	0	1.245	1.1
NO02G04330	243.691	317.09	334.042	292.708	247.372	160.486	49.711	56.402	72.089	171.102	210.242	199.669	311.429	351.909	382.542
NO06G04000	125.383	180.578	156.035	132.813	51.94	34.75	70.278	74.758	77.411	94.699	93.963	39.514	59.064	165.58	190.318	metacaspase 2
NO05G04960	0.877	1.058	1.345	0.805	1.214	0.961	2.09	2.661	1.757	0.776	0.644	0.749	1.028	1.351	0.684
NO03G01990	202.729	232.286	240.2	162.295	140.739	144.725	106.928	112.323	102.368	239.679	161.752	143.627	252.203	272.274	258.852	Histone superfamily protein
NO03G00260	3.938	4.023	2.697	1.813	2.972	2.07	21.113	24.001	26.775	4.985	7.987	8.554	3.78	4.427	4.875
NO23G00040	242.259	277.746	247.242	235.652	224.646	170.912	88.256	97.721	113.094	202.523	224.707	223.891	229.307	228.192	268.271
NO29G00430	0	0	0	6.089	11.075	0	17.257	7.758	0	0	0	0	0	0	0	SNF2 domain-containing protein / helicase domain-containing protein / zinc finger protein-related
NO15G01880	7.418	7.61	5.283	6.645	11.443	9.42	13.081	15.89	14.286	7.904	11.674	8.81	5.456	7.496	8
NO11G02310	44.317	41.131	47.617	55.309	56.367	37.329	17.335	19.781	24.05	38.146	44.148	38.186	59.409	50.55	49.131	ataurora1
NO07G02400	3.423	4.885	5.058	9.701	5.196	5.075	11.569	9.261	7.944	3.624	5.085	3.045	5.009	7.358	4.323
cp-rpl3	3.279	4.962	4.892	2.522	4.183	2.624	0.151	1.137	2.215	2.375	4.817	5.342	7.427	5.401	7.36
NO07G00490	10.366	9.626	9.458	12.162	7.704	6.685	4.862	4.544	5.529	12.379	7.736	6.995	15.884	15.322	14.489
NO07G03390	22.419	22.482	17.21	30.954	32.206	19.775	12.479	24.128	18.471	17.173	31.053	23.832	49.972	49.922	43.984
NO13G00390	15.328	15.442	15.488	18.478	15.518	17.306	27.142	28.195	24.604	25.105	16.432	20.769	16.283	20.308	19.822
NO07G00690	33.838	51.127	52.202	78.091	70.72	64.273	113.368	94.724	111.626	46.207	38.716	28.847	63.704	66.986	63.997
NO05G04620	131.866	153.433	151.727	142.644	149.825	111.384	99.431	105.595	122.37	83.197	111.049	126.606	108.262	116.963	121.49	arogenate dehydratase 2
NO05G04340	153.155	173.386	141.966	135.03	0	119.793	63.735	80.47	86.097	119.219	141.791	0	150.457	135.859	160.693	Protein kinase superfamily protein
NO06G02340	113.566	139.251	163.474	107.564	114.567	64.556	47.552	54.833	67.193	50.343	115.535	145.026	66.79	67.312	80.089	RNApolymerase sigma-subunit C
NO01G05570	7.959	0	9.878	12.103	11.005	9.974	14.381	14.556	12.241	5.064	6.905	9.799	5.03	3.594	3.535
NO12G02050	7.224	5.736	6.195	6.625	8.058	10.445	13.314	16.613	16.205	7.243	7.086	8.856	6.154	7.963	5.151	AMP-dependent synthetase and ligase family protein
NO05G01850	662.498	659.063	594.601	491.797	482.976	376.625	225.801	225.535	295.513	412.155	474.663	565.211	354.415	335.501	424.002	chaperonin 10
NO23G01100	0.896	0.299	0.416	1.082	2.117	1.486	2.244	3.285	1.811	0.072	0.495	0.438	0.93	0.734	0.865
NO01G04880	68.743	92.736	97.629	57.533	39.002	28.057	8.929	11.429	11.127	68.9	66.351	58.929	149.521	148.467	163.437	phototropin 2
NO03G01530	51.39	46.849	48.687	34.532	32.284	24.689	15.56	19.041	15.572	37.247	56.336	46.789	44.079	40.256	39.846	MATE efflux family protein
NO18G01290	1.718	1.931	0.992	2.419	1.292	2.208	3.324	4.397	3.59	1.33	1.657	1.35	2.721	1.165	2.88
NO23G00920	4.375	3.547	6.443	3.455	6.063	3.214	2.954	2.438	2.661	4.777	3.494	3.58	5.723	6.809	7.751
NO14G01370	20.795	20.247	91.733	15.504	2.322	13.328	8.083	8.403	8.33	14.05	19.406	18.043	27.193	31.97	77.783	FAD/NAD(P)-binding oxidoreductase family protein
NO20G00160	0.515	0.301	0.186	0.504	0.561	0.596	0.65	1.006	1.435	0.231	0.616	0.191	0.398	0.371	0.532	importin alpha isoform 4
NO28G00650	34.41	43.818	40.368	12.365	10.467	8.276	1.436	39.51	46.373	9.937	50.698	44.959	16.925	19.918	16.794
NO06G04060	185.975	206.486	200.827	207.498	244.89	230.945	389.693	391.595	400.747	210.238	204.041	222.552	138.345	144.393	167.449
NO10G03960	244.882	264.693	247.717	253.51	227.357	159.275	89.089	100.523	108.006	190.929	184.364	194.973	277.587	272.91	305.787
NO24G00220	3.759	3.004	4.106	4.984	5.498	5.439	8.283	8.724	7.407	3.839	4.631	5.452	2.988	3.673	3.31	helicases;ATP-dependent helicases;nucleic acid binding;ATP binding;DNA-directed DNA polymerases;DNA binding
NO18G01150	355.241	374.202	367.638	289.678	288.29	166.836	102.09	113.261	138.798	206.622	308.401	368.881	234.371	257.633	316.724	Pleckstrin homology (PH) domain-containing protein / lipid-binding START domain-containing protein
NO20G02520	3.693	2.91	0.441	0.256	3.449	0.242	1.612	1.854	1.55	3.807	3.798	2.851	0.479	5.962	4.865
NO18G02490	14.669	13.719	13.269	113.325	116.473	127.617	31.474	33.236	37.235	12.439	11.988	10.527	13.292	14.108	15.051
NO17G00100	19.347	29.379	28.034	32.59	21.977	15.773	7.701	7.691	8.725	26.978	19.032	15.207	40.837	49.515	41.628	methionine aminopeptidase 1A
NO02G04240	12.587	10.756	12.111	15.173	13.731	21.111	32.128	29.559	25.99	26.398	17.005	17.974	17.016	17.191	14.332
NO04G02850	48.438	47.663	49.764	50.993	53.826	43.703	24.904	14.646	25.842	39.184	34.249	45.127	49.03	34.399	59.093
NO17G00510	16.949	12.237	16.141	13.851	13.983	13.51	9.871	11.081	9.925	8.724	18.849	20.988	8.877	5.362	8.456	Di-glucose binding protein with Kinesin motor domain
NO20G00270	2.437	3.36	2.38	8.695	6.332	4.34	4.382	4.236	2.095	3.617	0.955	0.354	5.959	5.032	5.276
NO07G04430	204.556	239.275	227.263	10.83	15.308	13.258	210.233	219.676	220.333	305.769	247.16	213.804	323.207	395.653	384.031
NO09G03050	0.407	0.759	0.94	1.113	1.618	1.688	1.905	2.161	2.237	1.159	0.718	1.216	1.331	1.413	1.013
NO30G01270	57.576	78.387	76.759	42.598	32.694	15.995	5.46	7.277	7.004	49.086	35.312	29.65	101.709	122.051	120.646
NO06G04040	52.068	63.722	21.782	39.206	30.417	27.972	18.845	30.062	12.776	47.357	17.152	25.32	60.312	80.962	20.566
NO16G02820	285.902	369.23	375.099	337.093	274.129	196.475	70.87	68.008	90.447	281.255	216.058	215.095	433.011	501.103	449.508	endoplasmic reticulum-type calcium-transporting ATPase 3
NO18G02080	4.016	2.847	3.353	1.929	1.5	2.025	1.487	1.158	1.193	4.624	3.579	2.731	7.692	5.56	5.176
NO04G01330	285.326	314.512	316.701	307.653	260.294	194.439	120.551	127.047	135.833	225.618	247.43	222.498	317.393	316.915	330.048	ankyrin repeat family protein / regulator of chromosome condensation (RCC1) family protein
NO04G00420	1.538	1.463	0.936	1.741	1.5	2.818	3.849	4.977	2.829	1.052	1.306	1.355	0.681	1.306	0.413
NO03G00480	22.62	16.485	18.966	13.61	13.922	9.009	9.632	9.057	9.191	13.501	20.835	24.21	11.29	13.509	13.922
NO23G01200	34.43	40.658	39.876	35.588	46.282	30.843	15.822	21.146	20.319	45.355	36.963	33.297	33.827	34.177	44.256
NO22G02020	2.765	1.532	3.356	2.92	0.997	25.984	0.761	1.194	13.407	35.063	24.818	21.776	45.643	44.563	39.477	Tryptophan/tyrosine permease
NO21G02110	1217.55	1154.42	777.573	823.947	751.342	616.138	383.295	265.999	346.117	606.654	829.446	910.181	1110.95	854.868	1265.21
NO16G02560	219.822	202.876	203.88	200.845	189.482	146.24	104.737	97.647	119.642	158.783	198.355	189.599	200.541	203.065	221.742
NO07G03260	256.261	292.037	267.609	213.488	220.079	105.595	16.473	31.175	58.59	89.382	198.853	279.707	67.245	50.684	92.544
NO03G00910	3.274	2.975	2.303	3.614	4.883	2.869	0.434	0.957	0.91	2.354	3.602	3.839	3.027	2.044	1.505
NO24G01110	0.574	0.699	0.875	0.714	1.28	1.193	1.814	1.336	0.966	0.755	1.619	0.473	0.408	0.464	0.781
NO10G03900	114.112	127.161	126.912	118.015	93.077	72.869	52.51	52.238	54.167	112.701	112.354	97.094	166.805	171.953	174.422	GTP-binding protein, HflX
NO26G01050	110.275	81.26	92.172	87.472	94.519	63.598	32.062	34.807	40.562	69.242	98.975	110.741	77.68	58.429	72.019
NO01G03650	2.584	5.51	5.604	9.691	8.302	6.75	8.981	10.245	10.388	2.567	4.084	2.216	5.597	7.185	6.794
NO02G02570	5.807	2.677	2.885	3.493	3.365	7.401	9.703	10.436	7.623	15.741	10.049	7.438	5.475	2.918	3.263	unknown protein; Has 637 Blast hits to 635 proteins in 201 species: Archae - 0; Bacteria - 291; Metazoa - 0; Fungi - 72; Plants - 72; Viruses - 0; Other Eukaryotes - 202 (source: NCBI BLink).
NO08G00160	96.64	119.074	114.864	96.547	79.698	54.25	14.464	8.867	37.863	73.501	86.386	76.405	122.154	128.202	281.001
NO18G00300	3.697	5.046	5.642	3.692	4.87	4.178	6.58	5.906	6.54	30.366	27.865	23.457	6.844	6.032	6.156	Glycosyl hydrolase family 85
NO04G01800	284.76	380.566	379.815	340.825	216.965	157.918	17.193	17.827	22.549	213.879	235.496	238.94	437.748	460.568	443.581
NO01G04050	312.715	351.084	359.253	242.123	207.383	160.284	117.042	105.707	127.25	269.829	290.962	300.252	369.761	428.303	448.222
NO04G02120	32.791	23.403	27.222	30.814	29.96	47.805	64.712	61.601	58.198	59.213	39.523	42.575	31.55	22.594	21.264	Pseudouridine synthase family protein
NO13G00050	3.113	4.113	4.538	7.486	3.38	4.928	4.91	6.068	6.222	7.003	3.822	3.444	9.98	8.781	8.496
NO15G00350	8.695	7.225	7.056	8.653	12.155	10.871	12.488	15.002	13.945	8.697	9.337	6.23	8.416	6.376	5.702
NO30G00930	44.004	27.887	42.636	42	31.636	30.839	30.967	30.619	19.884	22.609	36.927	38.588	37.257	26.411	42.531	phosphoenolpyruvate carboxylase-related kinase 1
NO26G00850	5.848	8.282	7.873	9.009	10.544	6.894	4.136	4.137	6.657	6.124	7.856	5.448	16.957	14.442	13.84
NO07G03030	3.324	7.195	2.929	5.665	7.422	5.738	9.675	7.715	5.347	5.576	5.653	7.568	3.34	3.054	3.543	AFG1-like ATPase family protein
NO19G01060	50.247	60.709	63.974	58.858	50.042	42.516	6.076	34.765	38.209	5.247	50.14	17.876	27.935	11.13	48.827	unknown protein; CONTAINS InterPro DOMAIN/s: Protein of unknown function DUF775 (InterPro:IPR008493); Has 285 Blast hits to 283 proteins in 133 species: Archae - 0; Bacteria - 0; Metazoa - 120; Fungi - 88; Plants - 50; Viruses - 0; Other Eukaryotes - 27 (source: NCBI BLink).
NO02G00660	378.224	527.379	466.424	483.693	404.996	254.591	114.372	126.831	161.19	324.954	326.185	316.213	586.233	679.782	708.75
NO12G01800	15.365	9.15	12.644	11.079	15.357	25.025	29.669	28.38	26.001	27.714	20.924	22.843	13.52	8.316	7.678	ARM repeat superfamily protein
NO01G02910	10.029	12.117	13.657	15.84	14.45	18.879	26.453	25.616	26.048	16.228	17.526	19.723	8.134	11.873	10.815	Amidase family protein
NO01G03570	8.798	3.627	5.665	4.045	5.336	4.931	2.241	3.954	1.919	4.505	9.07	4.702	9.243	5.183	5.925	MUTL protein homolog 3
NO08G00010	1.726	2.682	2.168	6.982	5.602	4.83	5.56	6.178	6.226	2.464	1.558	1.63	4.912	5.738	5.313
NO18G01020	89.871	115.814	110.576	132.313	117.573	73.238	40.105	40.775	48.258	65.426	71.246	61.545	158.39	165.409	180.136
NO05G01520	49.499	36.187	52.55	52.022	62.487	33.028	22.662	19.216	21.91	22.847	46.003	52.801	44.051	36.556	37.921
NO29G00570	1.603	2.295	1.699	3.027	5.698	5.214	6.738	6.986	6.061	3.329	2.833	2.961	1.273	2.039	1.858
NO08G03560	24.578	22.958	22.351	22.831	18.937	13.777	7.79	8.989	7.364	19.754	21.606	21.739	27.444	24.798	24.542
NO04G03350	409.399	451.08	408.287	407.524	340.142	291.946	189.685	194.449	189.579	335.122	327.686	351.22	390.944	388.92	438.758	vacuolar ATP synthase subunit G2
NO20G01450	6.135	6.599	6.793	6.653	5.899	13.553	11.974	12.525	11.705	4.366	10.079	10.895	3.516	7.098	5.164	P-loop containing nucleoside triphosphate hydrolases superfamily protein
NO01G05920	104.252	68.012	76.324	117.559	124.809	83.488	40.932	46.638	48.315	64.272	103.753	90.269	107.107	84.491	94.668
cp-psbC	4.559	6.365	9.366	7.432	9.163	9.668	2.145	3.141	2.217	5.619	5.522	4.593	12.074	17.746	16.034
NO24G01800	0.393	0	0.774	0	0	0.202	1.641	1.689	1.056	0	0	0.208	0	1.367	0
NO04G01610	170.741	179.962	164.093	167.84	133.625	123.038	68.47	68.045	66.255	121.625	122.861	115.348	180.459	179.977	195.495	Thiamine pyrophosphate dependent pyruvate decarboxylase family protein
NO05G02920	11.727	9.355	14.665	11.818	9.602	16.785	29.233	31.382	25.028	29.952	17.599	24.452	10.462	14.545	9.024	ATP phosphoribosyl transferase 1
NO03G05480	6.431	13.995	14.067	4.554	1.932	1.212	1.626	1.333	1.749	8.873	7.101	6.076	17.156	19.491	12.974
NO18G01550	335.308	312.442	335.979	288.744	290.577	195.417	131.762	145.924	164.62	251.882	324.852	337.608	263.249	237.082	274.627	triglyceride lipases;triglyceride lipases
NO16G01110	0	0	0	0	0	0	0	0	0	0	0	0	0	0	0	Late embryogenesis abundant protein (LEA) family protein
NO22G02070	45.793	40.634	84.626	41.757	0.158	118.46	89.116	92.883	90.721	47.646	57.673	0.28	25.451	19.571	32.079
NO20G02440	17.459	11.746	20.345	6.99	3.339	8.42	6.53	6.834	5.878	16.206	16.867	18.211	11.455	14.769	10.698
cp-dnaK	6.531	10.488	13.657	13.577	13.079	8.082	1.293	1.762	1.257	5.52	7.787	4.726	15.602	24.365	22.017
NO08G03340	445.378	547.721	446.185	565.403	501.703	338.603	172.581	185.252	248.415	370.753	308.499	385.281	589.146	568.523	607.65
NO05G03160	416.662	453.241	488.093	446.464	396.121	303.535	133.466	134.079	162.25	332.62	377.836	338.407	527.472	596.952	584.584
NO04G01520	22.49	24.74	26.385	15.759	15.723	13.252	11.461	12.396	10.953	23.187	23.471	22.349	29.519	32.158	34.184
NO21G02500	26.584	11.013	4.842	6.676	20.31	7.93	9.705	11.216	13.48	22.841	10.583	22.442	24.98	9.029	6.297	alpha/beta-Hydrolases superfamily protein
NO15G00930	8.908	13.591	9.885	12.839	11.018	14.808	22.92	29.481	26.66	17.726	13.973	14.71	10.75	15.037	16.199
NO29G00200	11.124	8.411	13.309	11.187	16.127	15.64	22.305	32.208	28.56	12.982	17.496	16.367	9.191	8.362	10.465
NO17G00440	253.094	338.136	293.253	258.683	154.717	120.326	36.19	34.02	42.022	245.137	193.387	181.298	325.659	363.101	418.601	H(+)-ATPase 1
NO13G03110	0.664	0.428	0	1.672	2.039	2.041	1.574	2.858	2.63	0.358	0.864	0.394	1.263	0.672	0.224	plasma membrane intrinsic protein 1B
NO06G01290	5.217	4.999	6.768	6.855	9.023	10.894	19.321	13.505	12.599	5.722	8.656	12.658	6.853	4.499	3.799
NO13G02030	30.706	25.763	26.636	39.548	45.757	47.746	69.213	53.895	56.808	42.948	42.175	40.265	39.134	34.185	36.467
NO26G01260	23.475	29.324	26.954	19.392	17.134	13.524	8.089	7.714	7.794	21.14	17.152	12.777	34.454	41.698	40.766	RNA-binding (RRM/RBD/RNP motifs) family protein
NO10G02430	334.398	368.945	346.898	371.432	258.966	215.618	143.718	171.757	153.92	298.568	261.314	236.875	378.9	417.525	402.868	stromal ascorbate peroxidase
NO14G00760	0.453	0.834	0.569	0.731	0.467	1.443	2.158	1.867	1.233	0.775	0.557	0.937	0.323	0.26	0.745	myb domain protein 98
NO17G02870	2.708	4.025	2.179	7.779	8.094	5.654	2.492	2.93	2.975	1.894	1.822	1.502	6.318	5.275	5.579	cytochrome P450, family 704, subfamily B, polypeptide 1
NO02G00290	441.015	525.515	460.116	420.937	444.747	334.452	165.945	156.239	157.513	414.781	394.39	322.577	515.873	538.984	555.215	alternative oxidase 1A
NO26G01550	20.622	33.209	31.928	39.788	41.065	27.098	9.401	10.296	12.77	34.291	22.708	14.687	59.245	60.98	42.662
NO10G02140	2.126	0	2.454	1.811	1.229	5.019	2.169	1.112	5.08	0	1.44	1.276	2.815	2.493	0
NO25G01580	4.206	2.945	3.612	3.378	3.852	3.748	8.109	9.13	6.202	2.638	2.68	4.441	2.403	3.564	3.269
NO13G03160	0.527	0.31	0.456	0.609	0.87	0.37	1.555	2.665	1.602	0.366	0.226	0.17	0.371	0.197	0.151
NO22G01940	1.552	2.194	1.708	0.616	3.541	2.081	2.03	0.973	2.264	1.298	2.477	0	4.281	0	5.202
NO05G01550	40.73	29.999	33.403	28.471	37.326	31.897	31.416	37.057	40.151	38.044	37.172	39.964	22.96	15.732	21.1
NO02G05730	2.83	3.242	3.365	3.905	4.056	5.179	12.066	12.188	10.834	4.81	3.981	3.929	3.438	3.856	3.717
NO03G03190	212.295	313.919	276.411	306.13	280.784	183.525	153.237	150.568	176.521	171.666	169.125	181.554	299.34	330.577	344.335	riboflavin kinase/FMN hydrolase
NO07G01820	0.953	0.411	1.184	0.991	0.752	1.005	1.555	2.244	0.458	1.084	0.881	0.347	1.27	2.909	2.083
NO30G00590	121.496	139.933	126.973	117.975	125.588	94.95	50.644	46.195	60.595	102.362	102.234	109.001	175.475	186.521	179	NAD(P)-binding Rossmann-fold superfamily protein
NO01G01750	2.246	0.942	2.788	0.783	0.495	3.475	0.9	3.052	4.337	2.095	0.325	1.237	2.203	2.124	2.339
NO27G00140	1.496	2.366	1.879	1.658	3.693	4.875	6.626	5.647	4.743	3.399	2.425	0	2.552	2.286	1.308
NO10G01110	972.714	1164.83	1124.59	940.291	798.061	710.013	420.116	372.18	386.382	829.408	896.827	995.603	1010.27	1004.66	1199.75
NO19G01430	1.45	1.389	1.45	2.162	2.698	2.536	6.186	4.659	4.693	1.399	2.52	1.647	1.325	2	0.893
NO12G01650	64.317	61.763	57.548	48.889	56.357	37.752	20.707	18.54	22.873	50.47	74.725	67.959	58.632	57.089	60.026
NO24G00300	4.445	4.377	5.555	4.562	6.383	6.052	10.528	14.28	14.276	7.135	5.235	5.522	5.13	6.105	5.002
NO06G03960	5.024	3.204	2.649	4.507	6.033	5.499	11.84	10.109	9.29	5.254	4.984	4.88	3.976	3.433	4.021	Inositol monophosphatase family protein
NO12G03120	189.071	162.941	163.383	189.923	214.352	170.764	64.198	78.904	86.855	159.195	190.475	146.67	221.318	232.039	207.172
NO25G01080	88.405	76.628	81.424	74.932	70.919	50.71	36.524	30.173	39.244	76.036	61.142	59.644	79.077	149.316	110.368
NO21G02140	3.341	4.603	3.823	7.917	3.662	3.641	2.978	1.154	2.871	4.404	5.563	2.393	6.505	10.659	7.287
NO06G04290	22.483	20.459	17.238	22.315	23.884	30.758	65.323	49.931	54.946	30.253	22.469	22.812	12.433	12.013	11.839	unknown protein; LOCATED IN: apoplast, chloroplast stroma, chloroplast, chloroplast envelope; EXPRESSED IN: 23 plant structures; EXPRESSED DURING: 14 growth stages; Has 81 Blast hits to 81 proteins in 28 species: Archae - 0; Bacteria - 2; Metazoa - 0; Fungi - 0; Plants - 62; Viruses - 0; Other Eukaryotes - 17 (source: NCBI BLink).
NO15G01190	382.186	460.074	404.252	400.655	368.857	270.316	205.55	191.554	263.013	314.669	318.618	329.855	405.255	447.299	466.853	vacuolar ATP synthase subunit D (VATD) / V-ATPase D subunit / vacuolar proton pump D subunit (VATPD)
NO06G03460	51.332	35.473	50.127	47.607	51.636	36.1	10.312	17.818	20.054	38.039	35.33	32.277	57.512	54.206	68.227
NO20G00370	259.809	308.169	313.535	366.41	443.965	415.696	638.368	769.038	763.427	283.725	305.115	288.061	201.236	247.256	235.08
NO29G01330	1.026	1.616	0.892	0.806	1.509	2.929	2.679	4.054	2.829	0.914	0.515	1.254	0.276	1.108	1.086
NO20G00300	23.351	20.783	18.663	16.487	19.717	13.75	6.133	6.953	6.898	12.738	15.47	3.677	4.204	21.295	20.709
NO15G02690	144.67	152.53	154.123	120.367	116.604	106.932	66.708	60.623	78.126	126.294	116.781	121.833	158.453	178.626	183.123	Vps52 / Sac2 family
NO23G00030	16.942	18.677	20.493	46.923	46.051	37.01	49.891	72.643	63.492	20.574	16.446	15.663	20.564	32.517	23.983
NO12G02010	10.847	7.481	9.438	12.549	14.911	23.098	34.176	37.433	34.561	20.747	17.151	16.03	10.545	9.389	8.465	DHFS-FPGS homolog D
NO07G00840	3.104	3.874	3.245	4.848	4.306	6.851	6.761	4.532	9.151	5.851	5.341	4.062	3.89	5.423	4.004	S-adenosyl-L-methionine-dependent methyltransferases superfamily protein
NO11G00900	6.88	4.196	6.028	3.984	3.3	7.488	11.412	14.153	12.18	3.721	3.802	1.952	3.642	4.303	4.544
NO25G01060	162.514	207.964	196.734	180.324	145.37	128.214	70.836	67.399	78.695	142.288	165.174	196.801	185.533	205.234	238.837
NO13G01660	233.694	245.321	242.894	245.965	238.92	185.968	110.941	116.743	135.888	185.408	201.635	225.547	215.976	211.339	244.125	BRI1 suppressor 1 (BSU1)-like 2
NO27G01660	932.805	806.303	894.436	954.387	773.31	342.111	121.144	103.434	133.873	684.623	694.986	518.914	1544.57	1176.73	1317.33
NO14G02950	4379.48	5067.88	4160.47	5270.8	4408.78	3742.98	1975.9	2118.99	2419.21	3722.18	3804.49	3289.03	5104.61	4326.47	4913.19
NO27G00260	11.095	7.476	6.514	8.399	9.787	14.882	16.386	17.61	16.224	9.602	10.578	8.736	9.706	8.123	6.542
NO09G00450	4124.22	2543.83	2246.65	2639.61	3890.81	4209.43	7397.17	7496.57	7496.93	4550.18	4679.71	5722.74	1932.23	1504.28	1971.76	photosystem I light harvesting complex gene 6
NO08G00560	43.202	37.297	38.469	2.513	39.873	29.454	16.967	1.602	15.485	31.088	3.135	30.224	44.697	45.437	42.572
NO24G00190	527.307	621.082	539.676	575.039	446.958	465.342	91.763	80.347	137.534	591.231	495.036	542.589	613.124	607.443	577.305	phosphate transporter 2;1
NO14G01450	181.684	171.142	148.349	144.75	139.783	133.228	91.742	71.875	72.959	173.725	201.353	207.308	168.738	136.393	160.233
NO03G05750	462.491	571.167	534.626	642.763	743.792	621.446	1110.24	1151.4	1262.82	397.59	524.937	590.479	336.836	405.882	429.665
NO13G00850	373.868	451.948	407.249	333.808	348.949	218.868	121.507	128.403	169.227	183.796	326.902	415.152	142.57	139.454	187.909	Zinc-binding dehydrogenase family protein
NO16G02290	94.098	112.456	102.702	92.575	65.932	53.322	8.058	7.413	8.919	101.408	84.048	89.686	125.442	139.368	138.99
NO11G01610	578.523	740.929	673.983	582.167	538.413	473.369	294.269	288.044	371.109	504.968	594.707	602.379	620.257	667.265	722.902	elicitor-activated gene 3-2
NO05G01080	11.738	10.393	8.509	10.454	11.319	14.882	22.434	22.313	19.149	15.703	15.081	15.494	12.199	11.506	10.451	Glycinamide ribonucleotide (GAR) synthetase
NO08G00380	215.181	93.942	117.617	152.672	267.225	166.858	43.917	29.584	49.413	46.584	127.762	147.71	178.408	91.792	173.175
NO11G02550	1845.88	1853.6	1757.27	1216.61	1119.31	878.754	524.691	528.474	625.723	1469.03	1301.26	1448.23	1635.3	1819.01	1979.39
NO29G00440	5.789	6.52	8.612	0.467	2.289	8.339	0.363	13.64	14.579	10.678	8.022	9.339	6.542	5.613	5.605	DNA/RNA helicase protein
NO05G03230	1.071	1.158	0.664	1.092	1.745	1.322	3.42	3.237	2.877	1.546	1.438	0.93	1.2	0.908	0.769	SET domain group 37
NO18G01780	25.138	27.698	22.871	19.68	18.388	16.22	16.876	17.584	16.803	18.027	19.728	23.424	18.49	19.047	19.464	Ankyrin repeat family protein
NO20G02100	0	3.785	4.615	4.415	5.087	7.88	9.364	9.997	10.691	5.576	6.54	7.793	3.619	2.86	2.699
NO19G01620	0.966	1.816	0.893	3.568	1.149	0.779	0.619	0.431	0.553	1.345	1.395	1.952	3.875	3.722	2.735
NO18G01680	2.159	1.858	2.793	5.314	5.322	4.694	2.893	3.549	3.383	2.288	2.622	2.968	3.318	2.276	3.345
NO10G02520	148.991	169.2	146.32	121.552	99.226	80.116	31.187	28.685	32.019	130.623	99.896	103.231	183.738	152.294	192.864	STELAR K+ outward rectifier
NO18G00830	1.314	2.07	1.878	2.024	1.982	1.661	2.584	4.155	4.216	0.686	1.302	2.396	1.195	3.137	1.346
NO23G01550	2.153	1.263	1.019	1.797	1.301	1.326	0.302	0.674	0.507	1.658	2.313	1.692	2.036	1.091	1.018
NO18G01540	305.325	285.778	305.751	250.75	269.352	180.459	128.736	138.854	151.199	204.946	283.935	346.58	210.579	179.48	234.492
NO08G03290	306.877	222.671	273.812	313.393	368.065	245.61	125.219	131.99	139.005	193.151	293.135	277.099	347.117	297.297	325.998
cp-atpF	3.595	5.543	4.577	4.656	5.405	4.521	1.695	0.423	0.981	1.289	6.01	2.487	4.093	6.05	8.07
NO18G00180	4.24	3.334	7.364	5.254	4.564	2.443	0.354	0.659	0.846	3.339	4.483	1.563	7.525	4.522	5.118
NO19G00120	85.459	39.945	42.886	55.038	91.091	68.93	102.636	98.47	109.992	67.545	107.273	105.825	44.497	33.812	53.192
NO10G01240	139.639	151.854	130.336	130.869	28.194	28.426	59.084	59.269	67.563	23.338	121.739	113.093	95.732	21.503	105.084	pfkB-like carbohydrate kinase family protein
NO21G01230	60.432	69.009	54.893	42.294	42.959	34.425	19.946	20.396	26.361	44.557	40.719	42.39	65.287	63.958	80.172
NO22G00640	55.588	62.301	66.763	90.618	89.172	83.97	147.522	154.877	168.817	56.518	57.24	57.063	83.958	77.338	72.799	lysine-ketoglutarate reductase/saccharopine dehydrogenase bifunctional enzyme
NO10G00840	112.802	113.699	128.901	122.048	97.241	78.282	53.616	49.958	59.132	83.902	93.752	93.901	112.845	138.728	136.174	unknown protein; FUNCTIONS IN: molecular_function unknown; INVOLVED IN: biological_process unknown; LOCATED IN: chloroplast, chloroplast inner membrane, chloroplast envelope; EXPRESSED IN: 23 plant structures; EXPRESSED DURING: 14 growth stages; Has 200 Blast hits to 200 proteins in 73 species: Archae - 0; Bacteria - 112; Metazoa - 0; Fungi - 0; Plants - 53; Viruses - 0; Other Eukaryotes - 35 (so…
NO14G01440	71.966	65.93	60.031	50.926	55.056	42.11	16.318	23.2	22.246	64.035	74.914	62.664	81.142	86.05	86.53
NO14G01460	315.636	265.443	247.626	238.047	235.88	212.755	132.582	105.739	115.679	299.369	343.576	320.956	323.241	278.538	286.993
NO05G03760	152.934	191.478	187.958	197.324	168.218	153.355	82.243	79.181	85.265	120.492	138.922	136.001	169.496	172.042	139.838	sulfoquinovosyldiacylglycerol 2
NO02G05190	247.667	332.24	307.329	257.115	228.163	175.761	129.339	136.968	143.053	215.216	222.382	214.044	297.308	363.722	386.522	Metallo-hydrolase/oxidoreductase superfamily protein
NO08G01040	950.661	1095.09	996.601	839.728	817.456	651.825	376.444	439.19	518.216	775.267	768.013	834.831	843.246	794.508	926.995
NO15G02830	339.859	433.505	429.606	333.503	289.824	165.408	14.759	15.612	25.307	207.141	275.453	308.621	406.416	483.047	514.802	sulfoquinovosyldiacylglycerol 2
NO20G01460	4.541	3.473	13.439	4.726	9.628	5.197	35.937	35.511	16.409	39.001	14.278	5.537	7.352	2.83	4.042
NO30G00920	3.409	4.668	4.914	2.514	2.773	2.508	1.568	1.264	1.265	2.805	2.589	2.121	7.053	7.12	7.203
NO02G03900	47.525	30.806	35.347	43.362	49.01	72.137	99.344	90.992	93.761	86.431	55.897	67.533	40.024	27.3	29.816
NO08G04360	0.302	0.912	0.441	0.915	1.485	1.476	1.633	2.162	1.985	0.335	0.925	0.78	0.703	0.699	0.74	evolutionarily conserved C-terminal region 9
NO16G00790	25.786	21.009	18.572	22.292	27.063	16.243	8.996	6.241	12.119	10.296	23.969	27.125	20.666	13.047	16.864	WEE1 kinase homolog
NO07G00920	55.181	30.528	45.198	11.82	36.773	22.533	15.152	14.4	6.155	14.959	31.796	32.764	41.994	19.54	33.583	GTP binding
NO04G04070	39.574	37.559	39.4	37.045	40.041	32.798	17.656	33.537	29.967	26.933	37.871	39.376	31.337	29.575	33.105	serine carboxypeptidase-like 33
NO16G02230	22.931	27.614	22.352	35.333	36.367	42.232	70.894	77.378	73.645	31.217	30.404	27.097	24.572	31.738	28.582	G protein coupled receptor
NO07G03370	22.057	24.397	19.063	30.827	26.076	29.579	48.328	45.175	37.984	29.303	22.921	25.762	21.571	21.599	23.855
NO26G01560	27.987	31.096	46.574	28.133	22.439	15.266	10.126	8.778	12.701	2.621	30.485	19.039	49.484	19.103	52.434
NO27G00240	7.643	3.779	6.686	5.398	7.893	4.967	2.466	3.31	2.331	4.193	6.449	8.415	6.716	6.788	5.9
NO05G04230	4.411	3.102	4.29	3.863	3.496	3.096	0.316	1.228	0.949	3.647	3.753	5.769	3.588	6.371	5.197
NO01G05260	1.109	1.862	1.284	3.058	1.379	1.49	0.721	0.62	1.699	1.872	0.573	0.771	4.011	5.863	3.366
NO30G01280	11.739	14.414	14.877	8.607	5.671	4.06	1.546	1.429	1.149	10.11	8.321	6.831	18.317	18.731	19.824
NO11G00720	24.147	22.917	24.582	12.322	14.04	10.747	10.476	11.197	10.236	24.217	30.037	26.226	25.71	25.482	0
NO16G03130	2.982	31.231	33.272	31.41	1.146	19.093	0.486	0.988	0.696	23.85	21.166	23.422	29.496	3.93	43.61
NO03G03090	73.785	89.692	69.842	145.066	114.291	73.467	28.78	26.431	36.282	80.65	60.73	56.819	161.703	164.285	134.879	ankyrin repeat-containing protein 2
NO18G00010	2.391	2.586	2.771	3.1	2.426	1.087	0.328	1.008	0.761	1.492	2.271	1.461	2.352	1.802	1.847
NO04G01230	41.061	49.036	57.512	78.564	58.826	38.878	25.693	18.745	27.212	56.332	41.403	34.789	67.349	82.619	77.889
NO23G00090	246.945	220.467	203.347	237.89	259.326	282.043	521.464	448.647	466.011	322	323.234	403.871	167.168	158.996	175.253
NO11G01020	31.833	494.878	28.74	440.724	261.133	17.685	93.64	99.11	6.811	23.947	27.185	413.632	530.295	29.582	30.931
NO02G05350	24.548	37.835	29.661	34.701	30.335	21.613	13.178	16.271	15.429	21.645	19.474	16.393	42.97	39.795	39.188	Tryptophan/tyrosine permease
NO12G00970	4.821	3.054	2.723	0.277	1.413	0.34	0	0.486	0.227	0.609	0.388	0.088	0.117	0.151	0.125
NO02G05340	119.001	160.247	138.32	114.256	97.879	80.915	43.404	40.964	47.922	108.126	87.148	92.459	164.317	183.714	202.348	plant U-box 24
NO06G04570	1.543	53.345	57.377	53.35	51.824	44.86	42.635	42.857	44.098	40.235	0.589	35.796	41.921	0	0	BED zinc finger ;hAT family dimerisation domain
NO11G03050	12.007	12.708	13.65	10.62	5.813	3.655	0.99	2.274	1.016	8.194	8.233	5.725	20.141	18.307	16.748	Ankyrin repeat family protein
NO10G00220	3.805	5.023	4.91	3.085	3.958	4.949	12.134	14.192	8.744	6.823	5.777	5.867	4.799	4.164	4.431
NO29G01650	205.996	254.795	215.387	234.789	200.037	183.611	112.838	108.855	123.173	214.091	204.726	192.137	241.505	248.796	323.665	Ankyrin repeat family protein
NO04G04290	1.431	1.768	0.929	2.565	2.901	2.582	2.383	3.609	3.848	1.503	1.633	1.348	1.461	0.975	0.466
NO21G02650	6.627	5.62	6.944	8.098	11.756	13.137	17.512	17.908	17.179	10.356	9.306	11.244	9.79	7.789	6.054
NO07G04420	17.784	12.342	14.708	2.98	2.262	2.52	6.482	9.338	6.674	22.305	14.607	9.274	18.606	19.987	15.573
NO10G03140	109.131	120.062	109.551	100.041	99.074	79.268	48.503	50.245	48.992	86.983	91.643	84.658	95.479	104.168	125.431
NO30G01040	33.46	56.777	55.678	75.273	91.074	60.336	151.609	160.433	180.217	52.469	47.379	41.57	62.137	70.565	68.725
NO26G00700	196.265	215.759	236.162	136.606	95.85	101.435	105.54	113.482	81.696	289.048	125.997	95.696	188.222	317.964	202.885
NO12G00990	2.154	1.863	2.206	5.872	4.248	4.624	11.573	9.71	8.608	2.346	2.193	2.927	2.408	3.042	1.844
NO07G00250	26.726	28.702	15.722	16.806	20.945	15.413	3.868	11.282	9.263	18.184	16.219	19.44	34.65	36.87	38.249	Thioredoxin superfamily protein
NO23G00600	4.262	4.401	6.484	6.243	4.706	2.856	9.641	12.802	10.877	2.069	2.883	5.573	5.496	4.603	4.729	serine racemase
NO08G01150	71.719	71.464	60.474	50.891	51.306	52.688	71.086	65.462	77.124	46.711	73.078	92.178	32.038	26.668	32.104
NO01G03150	15.44	5.447	10.338	13.259	20.656	17.153	12.042	11.847	13.641	30.443	24.174	9.937	1.291	15.408	5.167	metallopeptidase M24 family protein
NO18G02060	0.378	0.349	0.483	1.314	0.902	0.843	0.676	0.763	0.815	0.338	0.406	0.355	0.421	0.387	0.363
NO07G04690	6.9	3.928	3.278	8.269	13.819	11.711	8.193	9.996	8.938	3.588	7.823	9.846	3.282	1.493	3.349
NO13G02210	49.565	59.589	55.493	47.823	43.77	33.709	21.473	26.441	26.608	48.69	34.494	31.7	64.419	83.121	83.947
NO01G05870	1.085	1.429	0.453	6.453	4.23	4.815	6.749	7.361	6.674	2.054	1.894	1.876	3.497	3.041	2.086
NO02G00050	22.251	6.54	16.219	16.802	18.208	16.885	28.193	35.92	20.182	15.995	22.446	24.021	12.703	2.176	11.698	Protein-tyrosine phosphatase-like, PTPLA
NO19G02080	4.045	3.09	4.677	9.317	6.359	5.69	9.469	9.313	8.536	5.216	3.672	5.017	4.613	6.336	3.627
NO19G00330	11.673	12.23	14.261	13.007	16.335	17.045	30.236	28.325	23.474	12.826	18.958	17.571	10.303	12.488	12.55
NO27G00660	1.096	0.972	1.439	2.063	2.249	1.828	2.837	3.09	3.381	1.161	1.264	1.696	1.535	1.65	1.625
NO07G02060	396.382	486.993	422.526	410.971	342.861	251.056	139.945	156.221	174.311	350.155	297.509	295.681	554.125	561.341	595.745	pleiotropic drug resistance 1
NO02G01490	4.261	3.395	3.48	3.2	2.873	1.1	1.19	1.802	1.282	3.252	3.503	2.219	6.218	6.761	8.353
NO19G02580	55.212	49.498	52.306	65.21	65.133	82.229	122.246	109.145	106.967	85.211	78.085	74.009	52.251	57.705	50.175
NO03G05420	349.608	387.505	364.266	300.026	288.73	241.692	181.343	167.221	192.131	321.206	302.169	291.964	463.223	468.556	430.238
NO18G00060	1.759	1.228	2.043	1.527	1.305	0.934	0.395	0.499	0.26	1.049	1.832	1.245	2.054	1.029	1.355
NO08G02820	8.19	8.567	10.268	6.246	5.134	5.254	4.358	4.716	5.275	18.13	13.287	8.498	29.796	26.039	16.493
NO04G03330	296.986	401.893	356.479	299.441	252.807	180.345	127.673	135.226	145.401	246.324	272.631	288.962	305.702	350.607	410.374
NO12G00410	324.807	364.703	73.923	322.755	96.798	158.76	121.427	121.648	172.119	230.988	355.949	75.703	176.5	176.164	239.783	DNAJ heat shock family protein
NO24G02410	199.488	261.233	228.988	248.278	178.463	138.445	62.67	58.738	68.374	211.857	174.159	180.095	297.237	346.542	334.693
NO14G02710	174.817	230.373	198.758	172.966	132.912	107.904	92.689	92.771	108.677	129.176	116.652	117.291	216.352	250.51	279.456
NO16G02600	19.821	31.309	27.375	24.806	18.135	12.332	11.001	11.093	11.057	21.565	13.465	16.17	36.237	38.262	37.853
NO21G01560	39.446	57.604	46.879	19.182	21.432	9.604	3.14	2.86	7.288	34.128	38.131	51.126	47.251	54.793	57.947	phytanoyl-CoA dioxygenase (PhyH) family protein
NO10G00180	30.488	35.879	40.72	54.329	34.554	26.825	13.989	14.832	15.857	30.572	25.268	21.593	54.676	57.22	58.423
NO04G04500	1.613	1.727	1.813	3.777	4.396	2.938	3.46	3.631	4.071	1.175	1.923	1.028	1.878	1.649	1.577
NO13G03240	1.163	3.467	3.532	2.654	3.36	9.586	7.505	11.996	10.179	2.001	4.432	4.181	9.612	4.108	9.225
NO17G00430	0.689	0.982	0.813	1.255	1.012	1.115	2.263	1.898	2.053	0.713	1.54	1.192	0.495	1.23	0.641
NO19G00150	98.845	114.563	109.986	92.554	98.752	50.049	32.711	37.839	46.54	45.341	89.656	106.898	45.622	50.567	52.891
NO09G03820	8.331	8.068	8.655	8.434	8.466	13.507	16.737	16.068	15.521	16.796	11.822	11.868	7.449	10.128	7.681
NO28G00310	41.248	29.004	28.257	30.855	29.902	35.212	74.076	57.862	49.813	27.717	51.916	68.029	19.218	18.279	18.616
NO23G01190	10.672	5.391	4.795	6.269	2.856	3.187	1.612	2.154	4.987	5.479	7.233	5.794	5.36	6.111	4.215
NO24G02240	100.995	147.316	87.643	205.279	156.057	90.479	40.348	47.044	54.187	88.498	82.947	80.341	194	175.863	182.983
NO30G00180	1.824	2.099	2.424	4.119	3.046	3.255	0.633	0.794	0.208	2.415	2.046	1.523	4.166	3.568	3.437
NO27G01490	75.942	94.579	82.446	90.89	79.624	52.055	36.144	34.184	38.257	72.234	59.281	62.762	98.533	117.44	112.356
NO20G02400	17.001	17.085	23.791	20.431	16.479	14.664	12.505	8.748	9.945	16.035	15.832	10.647	24.632	30.198	27.391
NO13G02390	181.056	227.536	218.443	212.899	158.847	121.322	31.051	82.963	66.228	177.839	147.44	59.289	231.727	251.6	271.978
cp-rbcL	6.402	10.123	13.116	7.62	10.572	8.075	2.937	3.759	3.016	5.205	6.673	5.065	8.026	11.533	17.066
NO20G01980	218.843	210.379	210.244	187.311	166.106	150.687	105.189	98.068	109.513	182.029	186.925	175.378	233.879	233.674	240.043
NO17G02330	94.324	97.228	88.65	76.279	74.995	54.167	47.069	54.137	55.805	59.676	81.189	82.979	50.506	50.884	56.12	winged-helix DNA-binding transcription factor family protein
NO12G02150	5.986	6.483	6.297	11.163	9.656	8.244	8.734	10.715	8.321	4.159	12.193	3.123	12.502	12.571	13.177	Alba DNA/RNA-binding protein
NO09G04220	10.439	8.499	9.075	12.554	12.634	8.544	3.79	4.15	3.351	8.062	10.269	7.992	13.504	7.672	10.148
NO03G05320	51.743	31.639	28.6	37.008	36.324	80.068	85.6	79.142	64.12	87.844	60.84	64.595	39.304	22.892	20.151	U3 ribonucleoprotein (Utp) family protein
NO05G00150	69.763	72.392	89.757	76.925	83.546	59.467	30.654	28.087	30.545	63.898	84.269	90.232	106.676	104.854	93.227	Protein of unknown function (DUF1336)
NO13G00400	10.542	10.96	12.206	11.569	12.983	16.02	25.492	30.597	30.956	14.99	14.518	14.35	12.095	12.677	10.968
NO02G00420	1.644	1.106	1.872	3.207	4.157	4.377	5.288	5.015	5.398	0.987	2.372	1.963	1.212	1.888	1.804
NO03G01460	201.164	168.537	160.905	159.9	1508.93	1447.98	78.221	739.361	94.058	127.158	154.245	1827.91	87.117	77.335	1555.66	heat shock protein 90.1
NO28G00730	0	0	0	0	0	0	0	0	0	0	0	0	0	0	0
NO26G00230	715.765	790.654	795.928	794.201	830.205	612.809	255.762	352.979	374.597	568.185	672.512	631.394	796.826	706.139	765.231
NO13G00420	19.934	14.472	16.143	12.028	20.145	13.167	15.306	11.453	12.139	8.302	16.441	19.633	8.238	6.999	6.946
NO22G00660	38.407	40.999	45.056	51.125	53.569	57.172	96.768	91.807	91.847	41.037	43.304	41.614	49.549	49.715	40.926	Protein kinase superfamily protein
NO21G00170	1.867	2.117	1.574	3.662	4.886	7.047	0.781	0.542	0.951	0.883	0.374	0.839	1.151	0.88	0.993
NO20G02170	244.396	175.383	187.082	235.898	276.706	195.018	85.236	106.355	97.287	161.997	253.904	235.48	246.237	216.535	261.059
NO29G01560	0.636	0.515	0.509	0.425	0.359	0.084	0.23	0.191	0.071	0.212	0.565	0.254	1.363	0.846	0.677
NO06G00010	22.706	25.797	28.454	16.696	7.7	2.311	0.418	0.522	0.27	25.063	18.719	6.734	99.691	68.452	62.407
NO07G00370	0.4	0.509	0.663	1.128	1.069	2.337	6.712	8.378	8.319	0.539	1.726	2.107	0.316	0.23	0.714
cp-tufA	6.093	6.467	5.525	6.242	7.544	9.381	16.728	14.541	14.934	8.616	9.717	7.677	8.684	4.421	4.852
NO07G01500	44.989	9.023	48.633	9.788	9.792	45.549	48.18	48.924	3.813	46.213	39.587	8.945	10.975	48.16	8.054	diacylglycerol acyltransferase family
NO01G02180	17.933	27.494	28.598	28.206	27.691	12.903	10.571	9.517	14.673	18.233	0	0	0	45.785	0
cp-atpI	3.802	5.039	4.701	3.943	5.285	4.359	1.491	1.261	0.851	3.912	3.956	2.054	0	9.71	8.627
NO13G03170	3.599	4.384	3.054	3.708	3.884	4.321	24.853	23.469	22.597	1.485	1.401	0.982	1.372	1.637	1.137
NO01G01360	65.402	56.655	59.01	48.761	53.1	71.462	138.595	135.949	122.22	90.792	84.006	81.384	63.323	56.707	52.902	dehydroascorbate reductase 2
NO13G00170	44.602	48.321	52.729	35.592	31.935	30.918	20.735	25.011	20.883	43.07	39.514	29.364	54.963	64.262	58.266
NO09G02030	1.217	0.822	1.557	1.002	1.196	1.173	4.685	4.281	3.729	1.445	1.675	1.59	1.618	2.279	2.126
NO09G03220	1.278	1.34	1.224	1.332	1.233	2.27	2.769	4.424	3.948	1.73	1.8	2.116	1.4	1.995	1.687	Sulfite exporter TauE/SafE family protein
NO10G00380	582.3	821.485	704.156	432.058	322.329	226.601	161.63	145.191	167.743	63.399	44.647	36.815	817.748	849.105	961.154
NO19G00680	12.056	15.893	20.809	20.139	14.773	14.622	9.188	7.353	7.117	19.601	11.604	9.511	34.403	32.556	28.728
NO13G02950	160.934	174.397	170.037	151.542	140.392	88.662	67.497	77.38	86.111	136.442	119.2	98.314	183.271	192.528	217.477	Sec14p-like phosphatidylinositol transfer family protein
NO03G04400	344.403	381.289	395.723	313.283	314.611	260.217	204.968	217.502	266.614	249.952	377.911	443.809	160.581	173.375	211.272	stress-inducible protein, putative
NO08G03020	172.22	146.986	54.613	115.226	47.056	85.918	54.089	69.846	78.224	126.073	168.408	48.816	68.616	134.914	139.235
NO04G03580	31.986	52.295	25.481	53.266	45.483	29.764	8.1	6.932	9.065	29.407	32.673	28.104	82.233	72.896	75.954	G protein alpha subunit 1
NO04G02040	27.324	21.406	23.307	20.378	25.664	29.107	55.918	55.536	57.732	39.553	29.563	27.311	25.835	22.26	23.005	sterol 4-alpha-methyl-oxidase 2-2
NO18G00290	4.41	4.454	4.222	3.618	2.846	2.099	1.899	2.027	1.611	5.19	4.43	3.958	4.114	3.813	3.517
NO10G03440	18.499	10.965	13.619	24.552	32.513	23.693	16.096	15.361	14.972	7.873	16.211	23.968	13.711	7.051	9.985
NO19G01530	9.773	15.026	14.545	10.176	10.333	7.415	8.141	5.926	4.666	12.452	10.383	7.443	25.733	22.611	23.471
NO11G01980	83.514	97.563	95.482	175	211.091	174.669	451.05	483.484	522.952	100.323	103.492	125.909	57.455	69.875	67.783
NO27G00710	34.496	33.592	38.161	21.797	22.173	16.9	24.572	23.824	25.663	14.083	17.134	17.962	15.54	16.013	17.736	NAD(P)-linked oxidoreductase superfamily protein
NO05G02820	37.404	60.924	58.069	23.81	38.026	29.744	14.469	25.737	16.514	40.125	60.169	67.862	67.687	61.867	68.359	IQ calmodulin-binding motif family protein
NO25G01880	197.666	268.166	259.627	221.022	197.342	125.099	84.692	95.037	106.13	147.071	155.854	149.746	243.954	265.536	288.164	heavy metal atpase 2
NO27G00590	8.489	8.395	10.618	13.112	13.803	13.684	21.689	20.726	20.155	9.871	13.493	10.461	10.352	10.767	8.358
NO11G03580	211.925	301.516	159.26	375.513	314.086	162.635	80.408	118.893	107.004	136.282	155.606	152.398	345.429	317.58	325.75
NO02G06200	23.391	13.774	20.086	19.929	26.924	15.969	9.708	10.286	9.599	12.651	17.961	18.653	21.85	14.904	23.217
NO26G00870	184.706	210.931	233.725	169.475	0	98.812	0	0.664	51.628	142.85	0	153.065	4.742	0	250.85
NO03G01910	0.207	0.602	0.38	0.945	0.451	0.673	1.166	1.259	1.125	0.412	0.408	0.2	0.441	0.511	0.545	carotenoid cleavage dioxygenase 7
NO24G00140	395.396	473.41	426.358	479.231	358.383	350.56	180.178	82.291	224.196	314.778	124.159	277.27	429.462	444.849	473.572
NO18G00140	4.77	1.331	3.265	2.695	2.709	2.09	0.343	0.328	0.723	3.371	3.917	1.442	4.319	2.594	3.004	PIF1 helicase
NO14G02450	165.955	202.524	79.185	126.653	70.104	61.574	27.758	60.566	79.117	131.521	130.988	127.449	159.267	204.835	186.124	high affinity nitrate transporter 2.6
NO03G00190	2.011	3.284	2.937	2.685	1.736	1.725	0.61	0.984	1.316	2.594	2.42	2.443	7.591	10.183	7.169
NO07G01720	683.801	805.625	808.368	724.751	595.447	418.996	186.134	204.098	246.899	526.666	589.654	606.029	808.552	892.271	953.669	sulfoquinovosyldiacylglycerol 2
NO15G00050	140.229	63.671	52.978	145.362	124.267	39.008	22.705	24.641	22.113	118.717	136.588	61.047	51.426	165.821	193.568	calcium-dependent protein kinase 29
NO13G00840	96.398	101.387	107.251	73.827	73.832	39.93	31.919	49.422	38.44	44.563	88.168	111.256	38.291	36.75	44.931
NO16G02020	117.257	689.787	666.735	601.643	528.101	419.425	279.679	119.221	317.556	491.201	127.69	120.088	53.225	699.79	738.477	RNA helicase family protein
NO21G02480	2.618	3.576	2.967	1.614	1.457	0.96	0.705	1.672	1.968	2.519	3.395	1.945	4.036	4.918	3.103
NO16G00140	6.483	8.063	5.983	4.971	3.169	2.38	2.223	2.538	1.988	3.929	4.171	3.459	6.789	7.949	6.806
NO06G02710	1031.23	1206.69	1155.62	972.326	994.065	591.144	364.295	405.524	537.847	547.272	875.712	1083.56	604.211	617.186	803.612	stress-inducible protein, putative
NO02G06060	1103.45	1547.47	1412.64	1595.68	1399.75	934.866	457.843	519.616	634.187	911.116	914.71	933.177	1626.2	1967.88	1962.88
NO21G00950	249.637	247.392	200.819	238.22	183.836	170.052	130.717	131.377	135.971	180.276	204.668	249.857	107.168	91.302	125.768	peptidemethionine sulfoxide reductase 3
NO27G00320	28.754	2.315	5.647	4.007	3.217	2.125	4.307	1.553	1.761	18.77	0.628	15.111	2.61	16.765	19.841
NO07G00500	2.678	3.244	2.639	2.267	2.013	1.739	1.132	0.833	0.507	2.421	1.71	1.482	4.98	4.251	2.775
NO07G01280	1.163	0.79	1.389	1.046	1.671	2.7	3.311	3.511	2.629	2.376	2.749	1.848	1.191	1.456	2.029
NO06G01300	9.156	6.966	9.725	10.223	13.255	12.858	18.144	18.751	15.721	7.424	14.328	17.574	8.922	6.711	7.126
NO04G02810	104.033	99.745	96.502	77.255	84.798	54.662	19.525	42.799	0.065	95.489	37.795	85.426	122.968	126.904	125.476
NO25G00220	6.231	5.141	5.527	6.165	2.433	2.106	2.523	2.698	2.788	3.414	3.001	5.001	6.036	5.703	7.137	ankyrin repeat family protein
NO01G01780	13.528	11.191	11.709	13.459	13.2	18.905	26.654	29.153	22.959	22.159	16.759	17.885	12.957	10.857	9.479
NO19G00560	3.871	3.286	2.977	5.587	7.937	7.849	5.097	4.731	5.647	4.523	3.706	4.211	5.745	7.557	5.016
NO05G00700	26.011	19.78	19.562	27.017	26.298	35.819	40.909	54.602	40.941	37.64	34.223	34.178	28.339	23.133	20.607
NO23G00190	252.485	142.206	155.8	200.05	293.944	173.78	62.833	62.195	74.873	81.795	169.125	168.872	229.014	122.119	213.122
NO13G03330	34.618	21.251	23.685	29.292	29.102	27.401	10.804	9.562	11.685	20.973	37.657	33.766	43.367	31.113	33.916
NO06G00380	0.763	0.15	0.472	0.768	0.74	0.79	0.345	0.798	0.843	0.997	0.921	0.458	0.321	0.257	0.522	Mnd1 family protein
NO02G02040	0	0.381	0	0.602	10.495	0.897	29.071	12.205	26.501	0.794	0	0	25.931	0	0	Peptidase C78, ubiquitin fold modifier-specific peptidase 1/ 2
NO30G01300	1.106	0.597	0.589	0.321	1.228	0.581	0.248	0.594	0.357	0.521	1.732	1.442	1.228	0.987	1.145
NO25G01930	0.683	0.478	0.588	0.514	0.679	0.898	1.517	1.813	1.333	0.64	0.871	0.698	0.67	0.571	0.585
NO26G00710	63.719	101.283	92.524	60.941	41.993	32.379	36.503	43.499	35.548	82.544	66.023	53.873	88.992	141.575	98.977	nitrite reductase 1
NO09G03520	0.718	0.734	1.103	2.049	1.09	1.202	0.993	1.404	1.31	1.186	0.691	0.802	1.717	2.625	1.838
NO14G00470	8.697	53.606	4.467	6.46	0	65.071	11.032	43.212	46.582	56.401	56.723	6.25	43.03	0	50.097
NO11G03200	2.735	2.975	1.611	3.123	3.805	3.99	4.338	5.987	4.876	2.035	4.362	4.949	0.682	0.983	0.254
NO10G00170	229.566	292.738	401.512	341.5	290.729	252.286	130.806	123.998	158.219	266.794	198.678	144.85	457.007	471.241	428.153
NO18G00840	8.705	6.357	6.141	3.369	3.837	1.528	0.955	0.535	0.328	4.274	7.134	5.047	7.753	6.985	8.566
NO04G02840	118.005	112.54	128.312	142.084	139.177	133.499	55.75	48.778	48.279	92.979	152.791	135.749	132.741	118.154	135.51
NO09G03350	2.494	6.162	3.914	5.04	3.933	0.826	1.66	0.898	1.938	3.723	4.097	4.667	8.304	7.12	6.74	GTP-binding protein 1
NO24G02100	8.679	9.323	9.825	10.298	9.169	8.247	2.706	3.918	2.162	8.782	6.852	8.699	7.855	10.376	8.656
NO17G00600	190.647	230.019	240.055	199.684	185.636	165.925	101.132	105.946	110.27	217.053	209.188	253.481	236.527	230.549	264.92	probable small nuclear ribonucleoprotein G
NO12G00300	30.522	22.421	22.439	18.901	28.09	34.479	74.606	87.005	85.114	28.667	35.961	40.301	14.162	11.281	14.508
NO20G01770	12.098	12.801	19.345	8.525	6.9	5.941	6.487	6.379	5.924	13.135	10.672	10.237	21.589	29.784	25.644	plasma membrane intrinsic protein 2;8
NO25G00080	0	14.541	0	11.436	14.625	4.831	0	4.593	0	10.509	5.449	8.479	6.05	4.763	8.702
NO15G02530	19.478	22.339	21.978	25.169	14.976	14.7	8.822	10.109	9.465	17.398	16.478	17.031	26.455	35.732	28.824	Copper amine oxidase family protein
NO17G02650	32.791	22.124	24.832	27.303	33.384	24.556	10.661	12.603	11.922	20.275	30.241	32.027	27.758	23.144	25.221
cp-psbB	3.935	12.065	9.33	7.336	11.851	6.697	1.987	2.576	1.952	4.345	3.2	3.307	6.972	11.744	13.639
NO11G01690	216.665	228.545	205.132	204.783	177.965	158.298	152.023	151.321	157.255	198.141	217.168	217.636	253.905	232.312	230.959
NO06G04500	10.235	15.358	24.092	25.503	19.378	37.213	48.875	52.706	17.682	33.195	42.655	47.717	9.891	26.501	11.814
NO25G01320	0.399	0.175	0.248	0.273	0.426	0.831	1.25	0.925	1.259	0.443	0.291	0.404	1.038	0.467	0.118
NO03G04620	26.059	3.686	4.065	32.184	29.544	22.084	1.798	2.764	19.122	3.859	25.496	21.893	35.065	46.357	4.257
NO06G00020	3.64	3.977	3.967	3.218	0	0.2	0.817	0.082	0.522	5.769	11.727	0	19.197	12.265	10.835
NO15G00970	889.036	948.62	848.588	893.011	795.731	705.688	392.786	406.83	482.789	688.202	747.706	797.632	721.154	720.987	792.745	Oxidoreductase family protein
NO25G01170	30.928	29.473	33.536	40.25	47.149	55.683	62.081	63.34	63.285	40.375	46.358	38.872	36.715	41.617	35.433
NO20G02120	263.245	127.266	224.979	122.637	325.62	286.372	183.392	243.498	43.874	243.531	288.932	234.101	378.847	376.408	386.285	heat shock protein 101
NO11G02590	31.597	23.265	25.972	24.213	29.012	41.195	56.349	57.194	52.39	48.703	36.339	36.882	26.116	21.505	18.158	endoribonucleases
NO05G04300	43.567	61.357	50.052	27.376	23.806	22.175	22.324	25.941	22.883	32.622	28.862	32.488	55.897	58.76	67.144
NO05G01300	31.023	38.413	31.457	9.115	14.579	14.181	12.37	15.908	11.349	38.782	39.295	36.721	43.504	51.347	46.051
NO17G00820	33.46	60.696	45.546	43.652	31.343	18.054	35.221	40.773	36.348	14.542	20.793	25.748	16.343	32.044	39.249
NO09G03810	16.344	13.135	11.401	7.941	7.743	8.84	7.401	6.789	6.329	9.795	9.967	9.102	11.489	10.826	10.012
NO22G00610	13.586	8.845	7.588	14.359	11.678	19.4	30.588	24.912	20.869	21.855	16.385	18.322	8.965	6.914	6.283	Haloacid dehalogenase-like hydrolase (HAD) superfamily protein
cp-psbD	8.045	10.812	13.233	9.637	13.515	12.764	4.285	3.283	2.682	5.965	7.122	6.321	16.388	29.536	22.751
NO26G01620	3.511	9.849	8.078	5.128	1.773	0.789	0.573	0.494	0.227	4.991	1.602	1.105	9.578	8.087	8.292
NO03G04740	3.011	4.411	2.29	4.725	3.194	2.347	0.742	0.796	0.836	2.139	1.356	0.904	5.37	4.912	4.565	gated outwardly-rectifying K+ channel
NO18G00100	9.811	7.231	10.431	5.996	5.723	3.937	2.98	3.366	2.063	7.476	7.675	5.001	16.464	6.875	7.959
NO10G03040	161.264	209.116	196.821	178.734	157.775	149.037	105.711	89.155	93.297	153.107	192.948	185.801	213.104	245.007	229.446
NO22G01790	91.537	107.502	112.237	68.519	69.251	53.961	51.177	48.247	48.798	78.273	71.148	72.188	112.154	109.816	118.967
NO06G00430	5.767	4.439	6.345	4.191	6.01	4.398	2.467	1.952	2.318	5.373	8.772	5.022	8.393	7.54	8.373
NO21G01830	5.301	81.244	4.964	4.403	3.99	4.661	10.826	2.51	35.176	4.518	59.104	10.464	56.27	8.137	3.785	RNA-binding (RRM/RBD/RNP motifs) family protein
NO14G00440	7.703	7.887	7.391	7.953	8.548	7.031	6.504	7.789	8.146	7.244	4.821	3.538	2.383	2.509	1.664
NO20G00290	85.895	58.31	61.716	51.791	60.198	39.183	9.283	9.579	11.105	25.556	58.078	66.487	49.334	47.7	63.262
NO16G02980	22.616	17.543	21.054	15.297	24.532	15.157	5.292	5.548	7.269	15.794	23.38	20.243	40.91	23.345	26.546
NO21G02590	39.212	61.155	54.32	67.867	51.55	54.394	35.669	33.471	34.728	53.634	41.064	36.767	99.431	117.866	96.323
NO19G00650	3.38	2.562	4.997	3.889	3.824	6.17	11.473	11.382	9.283	4.496	4.178	5.388	2.239	2.099	2.821
NO11G01990	3.481	5.976	9.245	5.976	5.245	5.019	0.673	0.997	1.344	4.072	5.521	2.96	14.942	17.614	11.17
NO18G00150	9.057	7.378	8.664	8.132	6.787	5.007	1.685	1.597	1.542	6.809	8.528	5.424	10.31	7.308	7.543
NO03G00450	552.413	557.803	462.157	254.803	431.477	230.471	210.751	132.295	188.578	171.728	348.237	389.234	330.319	301.477	386.925
NO05G05100	398.916	418.328	429.931	279.807	257.155	231.808	213.786	195.896	195.143	463.439	390.339	343.238	527.773	534.492	482.234
NO09G00110	171.783	136.572	93.992	187.316	28.695	39.794	14.654	17.435	10.097	34.553	31.274	20.164	54.951	37.973	36.366
NO12G03490	56.69	39.889	43.795	74.195	71.151	55.831	16.143	19.398	23.657	34.85	46.132	40.093	58.787	50.041	53.013
NO22G01890	1.188	1.554	1.517	0.932	1.899	2.319	3.272	3.397	3.466	3.481	0.671	2.484	2.54	1.026	1.355
NO14G00100	0.19	0.482	0	0.052	0	1.74	0	2.699	0	1.349	1.646	0.269	0.069	0	0
NO02G02400	12.764	8.693	7.84	9.755	10.293	11.197	15.194	15.267	16.289	16.517	9.828	9.317	9.094	5.616	12.923	FAD/NAD(P)-binding oxidoreductase family protein
NO22G00410	23.11	16.125	23.418	17.064	27.16	30.984	58.067	53.992	54.988	35.461	49.66	63.356	23.228	23.403	19.471	adenosine kinase 1
NO03G03120	0.898	1.228	1.334	1.651	1.433	2.627	0.45	2.927	3.314	0	1.881	1.994	1.062	0.268	0.518
NO06G03020	81.066	85.664	82.719	71.075	65.838	59.244	30.496	28.671	28.384	77.325	83.35	74.592	98.424	96.425	102.811
NO03G00300	1.052	1.03	0.587	1.364	2.134	1.924	3.665	3.404	4.833	1.699	1.369	1.95	0.632	0.62	0.454
NO04G01100	449.593	555.182	573.816	451.607	482.819	280.697	117.898	124.717	170.904	335.085	387.268	385.788	551.41	523.847	584.344	PLC-like phosphodiesterases superfamily protein
NO08G00510	17.187	17.981	17.271	11.119	9.29	8.312	7.929	7.415	6.715	15.617	12.711	10.456	22.541	23.048	18.86	glutathione S-transferase 6
NO26G01540	27.252	33.563	31.941	51.013	40.495	25.346	11.38	12.401	15.217	25.996	23.932	17.524	56.909	58.374	49.303
NO04G04920	6.706	4.977	6.485	6.058	8.155	9.776	16.545	15.822	14.524	8.292	8.337	9.393	5.857	4.95	4.445	phosphate deficiency response 2
NO19G01420	511.202	485.908	399.832	394.61	423.224	420.269	297.202	340.538	385.43	397.073	482.141	562.312	212.108	193.035	237.122	Co-chaperone GrpE family protein
NO10G00540	98.451	82.442	83.028	94.608	97.377	66.621	28.222	37.969	37.438	69.767	98.611	92.899	135.347	112.233	120.347
NO04G01220	7.201	23.025	9.729	7.138	6.302	4.702	3.054	2.331	2.827	4.938	7.684	8.174	12.196	31.672	13.638	beta-6 tubulin
NO01G00370	63.526	36.479	30.411	34.584	35.564	31.228	10.578	18.019	17.037	0.237	57.11	54.597	51.381	29.572	49.058
NO16G02610	4235.78	5895.64	4970.81	5604.73	4786.64	3820.14	2143.08	2100.6	2576.81	4300.97	3280.34	3469.78	5922.01	6164.22	6624.9
NO02G03090	1207.96	1271.22	1205.72	1064.76	1149.84	733.93	385.795	439.398	582.983	720.425	1015.52	1221.28	581.951	601.861	784.549	heat shock protein 91
NO19G02390	2.776	2.889	3.251	3.418	2.954	3.308	1.127	5.163	5.483	4.643	3.393	3.866	3.348	3.315	2.592	ATP binding;leucine-tRNA ligases;aminoacyl-tRNA ligases;nucleotide binding;ATP binding;aminoacyl-tRNA ligases
NO06G01520	6.799	9.035	11.305	11.896	14.395	15.96	27.712	27.412	24.544	8.798	15.799	14.082	9.994	10.41	7.661
NO25G00860	226.637	301.655	259.603	400.227	262.001	152.508	96.066	99.344	95.842	181.039	100.733	108.177	194.489	285.176	256.768
NO19G02220	0.821	1.256	1.056	0.938	1.527	0.737	2.581	2.228	2.525	1.616	0.628	0.848	0.596	0.908	0.976
NO20G00710	194.006	195.174	276.221	294.255	333.046	260.205	334.617	476.848	537.48	147.808	208.379	173.258	285.595	257.912	289.26
NO12G01570	9.948	14.052	13.492	10.494	12.655	13.199	29.768	33.576	36.391	14.426	13.851	12.491	9.325	12.434	10.919
NO10G00770	210.338	257.399	255.084	214.125	199.36	157.482	98.931	97.354	127.51	162.445	227.783	243.818	205.018	188.164	209.254	sulfate transporter 4.1
NO18G00280	2.768	3.345	3.211	2.814	2.567	2.143	1.375	0.968	0.317	1.692	2.603	0.805	4.824	3.471	2.534
NO16G00940	14.099	23.257	17.99	13.302	11.345	6.284	5.792	5.751	7.193	14.42	9.838	9.495	21.805	29.899	25.038
NO05G00120	6.275	0	4.127	3.255	8.196	2.917	3.094	0	1.713	5.17	0	3.743	4.197	0	4.553
NO08G01310	8.72	6.733	7.369	7.991	7.072	5.625	3.599	4.381	4.108	8.7	9.329	8.716	12.519	15.794	4.384	Mitochondrial substrate carrier family protein
NO05G00920	0.936	0.624	1.162	0.439	0.974	0.917	2.228	1.697	1.843	0.493	1.024	0.271	0.371	0.838	1.421
NO20G02090	5.62	5.554	6.747	5.791	7.028	8.148	14.125	13.451	11.147	6.111	10.197	8.942	7.019	6.502	5.456	E3 ubiquitin ligase, putative
NO07G04490	15.677	36.452	28.648	22.036	38.608	28.529	12.51	16.91	16.734	24.78	29.692	28.997	42.832	32.344	39.007
NO06G02700	11.815	22.517	17.576	33.486	25.474	13.486	10.78	8.285	10.962	14.695	12.133	14.443	32.693	39.231	38.449	tubby like protein 11
NO22G00300	3.474	4.186	5.53	6.136	3.418	4.551	8.645	8.481	7.682	3.683	4.537	4.028	5.684	4.377	2.813
NO11G02960	0.04	0.089	0.125	0.324	0.563	0.262	0.39	0.629	0.641	0.197	0	0.108	0.204	0.051	0.103	AMP-dependent synthetase and ligase family protein
NO02G03830	1.635	0.792	2.019	1.882	1.903	1.16	2.65	2.927	1.666	1.617	1.915	0.877	1.141	1.359	0.616
NO03G01310	264.363	320.141	293.01	303.118	293.728	238.365	193.136	203.999	209.631	236.069	232.282	219.966	262.081	298.421	313.537	phosphate transporter 2
NO18G02330	105.378	122.412	30.418	114.576	102.216	36.907	52.578	48.601	52.533	90.139	78.728	90.321	105.792	103.315	111.39
NO05G04660	17.893	19.196	16.087	24.102	12.577	12.681	8.325	7.648	6.959	16	10	9.076	19.327	15.61	20.733
NO01G00720	97.686	130.549	123.802	116.76	91.846	75.085	53.856	56.362	57.775	78.319	90.579	88.535	92.45	92.903	110.054	Nucleotide-diphospho-sugar transferases superfamily protein
NO08G02830	7.878	10.999	16.541	9.707	3.715	6.641	2.877	5.297	4.391	12.911	13.059	9.347	32.566	22.178	24.638
NO08G00390	108.46	52.103	67.323	83.801	156.65	84.656	28.747	17.045	30.345	19.754	59.328	80.828	81.528	41.285	71.144
NO17G00610	85.054	69.215	74.856	79.045	97.624	117.523	156.176	148.93	153.605	93.139	96.929	88.649	76.328	72.353	70.417	Enhancer of polycomb-like transcription factor protein
NO04G02830	178.72	215.325	206.361	183.563	146.06	124.39	72.412	71.272	76.79	148.7	187.589	158.24	222.194	259.516	258.221
NO04G01420	69.572	91.591	91.155	81.46	57.801	43.163	14.718	20.213	24.777	48.863	66.047	60.318	106.962	120.339	123.971
NO08G00750	6.937	6.513	9.451	7.995	11.024	7.513	18.148	21.386	17.584	9.22	9.87	9.656	7.744	6.25	7.528	mercaptopyruvate sulfurtransferase 1
NO23G01540	75.136	91.578	76.998	81.2	66.414	54.805	40.142	36.542	41.406	67.26	59.82	61.123	83.269	84.083	96.45	Major facilitator superfamily protein
NO02G05120	27.007	34.644	23.488	34.833	33.323	29.084	17.127	22.087	22.844	35.076	23.107	20.929	48.94	44.777	40.679
NO21G01570	28.715	26.15	23.771	14.384	12.134	15.374	7.344	5.999	7.731	29.446	29.091	28.754	31.252	34.491	30.158	magnesium transporter 6
NO18G00160	4.446	3.664	3.514	1.749	2.503	1.741	0.373	0.832	0.726	2.462	3.404	1.705	4.12	2.811	3.117
NO16G02420	35.668	21.504	26.176	31.192	35.66	59.428	70.706	69.346	63.026	86.387	59.528	55.382	46.426	30.975	27.924	P-loop containing nucleoside triphosphate hydrolases superfamily protein
NO18G02180	5.314	3.997	4.296	4.246	4.039	2.532	1.174	1.421	1.607	4.052	5.243	2.668	8.496	7.669	6.367
NO20G02530	1.102	0.59	1.139	0.916	1.452	1.256	2.129	4.439	3.683	0.781	1.561	1.744	0.478	0.926	1.277	glucose-6-phosphate/phosphate translocator 2
NO13G02410	7.928	4.518	7.412	5.152	5.871	2.287	0.922	1.794	2.323	5.859	4.354	5.324	9.859	10.393	6.66
NO09G02410	2.026	4.138	3.979	8.064	6.219	5.129	4.855	5.513	4.434	5.523	2.626	2.024	7.318	8.225	7.557	P-loop containing nucleoside triphosphate hydrolases superfamily protein
NO17G01220	14.765	87.564	67.296	0.13	56.269	0.08	24.246	25.941	0.132	56.369	14.287	12.716	0.108	83.508	63.112
NO03G03620	141.365	149.253	69.715	113.907	93.002	46.389	50.314	52.826	46.438	138.264	121.299	110.678	133.377	160.754	60.424	GLN phosphoribosyl pyrophosphate amidotransferase 1
NO16G00440	11.127	10.273	13.117	7.776	8.843	10.195	35.475	32.413	27.012	11.054	10.744	13.125	8.918	10.498	7.98	GNS1/SUR4 membrane protein family
NO27G01570	300.3	441.53	436.525	489.542	444.428	225.153	102.496	125.326	50.821	132.233	333.18	392.388	454.025	671.613	466.284	transcription regulators
NO15G02450	359.376	447.397	485.279	442.318	408.862	274.2	152.403	172.741	178.317	250.597	320.744	356.074	456.935	484.617	504.665
NO23G01180	41.359	42.344	38.648	46.225	34.118	28.769	18.664	19.716	19.232	40.567	45.523	44.703	37.138	38.933	29.031
NO30G01320	4.731	8.298	9.432	9.098	4.953	2.911	2.515	3.374	3.957	5.916	4.806	3.638	17.217	15.907	12.044	CBS domain-containing protein with a domain of unknown function (DUF21)
NO29G00090	5.334	3.366	2.562	3.497	4.501	4.301	15.401	8.984	8.302	5.553	3.358	3.252	4.539	8.206	3.964
NO02G03730	1.346	1.054	1.329	2.417	3.075	4.177	10.702	9.342	8.973	1.321	1.937	2.504	0.595	0.534	0.756	poly(A) binding protein 8
NO22G01380	6.189	7.255	8.12	8.676	10.828	9.421	10.742	0	9.878	7.276	7.058	7.752	6.042	7.325	6.782
NO16G00180	0.952	1.05	1.38	1.133	1.115	0.574	1.065	0.968	1.062	0.824	1.078	0.552	2.962	2.854	2.015
NO08G03030	112.243	111.967	172.211	68.24	126.485	59.849	43.775	49.677	61.843	79.991	96.639	177.478	120.287	54.52	71.329
NO20G02510	53.718	57.953	80.59	82.652	68.643	51.729	36.183	39.186	48.915	45.706	70.175	67.882	47.218	82.798	77.711	endomembrane-type CA-ATPase 4
NO07G02840	354.34	388.211	333.92	357.583	319.846	263.541	163.549	165.648	174.527	292.241	268.624	252.571	401.518	430.036	437.716
NO17G02260	8.045	4.415	6.483	5.603	7.207	12.807	20.207	18.658	15.167	7.841	6.259	9.322	3.67	5.865	7.49	Acyl-CoA N-acyltransferases (NAT) superfamily protein
NO17G00110	114.886	130.859	116.381	116.132	103.891	68.436	45.71	44.531	39.997	126.161	87.088	75.935	152.832	184.347	183.32
NO02G03200	16.559	15.779	21.256	17.025	18.128	10.816	6.85	7.69	8.373	11.184	16.016	20.09	16.592	15.844	20.995
NO14G02810	126.525	147.908	119.28	124.022	87.668	73.746	43.729	54.033	62.226	86.156	90.481	86.587	79.436	123.359	132.205	SOUL heme-binding family protein
NO09G04250	1.371	0.841	0.748	2.901	3.673	1.737	0.878	1.426	0.176	0.994	1.684	1.033	2.178	0.661	1.685
NO20G01050	95.741	100.626	100.497	76.684	76.692	65.941	45.046	46.981	48.327	65.606	99.302	101.663	55.534	51.578	65.341	Ubiquitin fusion degradation UFD1 family protein
NO24G02230	61.159	90.927	54.857	122.063	92.076	52.385	28.735	29.985	33.69	51.518	47.906	48.101	109.358	94.317	100.953
NO10G03820	81.994	100.845	96.901	64.118	63.644	63.328	48.525	47.068	49.651	83.204	70.403	66.15	106.701	112.596	115.11	cation exchanger 4
NO17G02980	1.486	0.862	1.284	0.955	1.061	0.73	0.342	0.27	0.245	1.001	1.296	1.618	1.33	1.184	1.345	NIMA-related serine/threonine kinase 1
NO18G00050	4.073	2.554	3.827	3.232	2.541	1.76	0.692	1.176	0.764	2.951	4.459	2.049	4.633	3.621	3.753
NO21G02540	31.335	42.085	45.116	24.104	18.715	13.113	39.409	49.535	42.995	50.776	40.497	33.015	97.879	115.927	94.938
NO29G01550	8.307	12.909	11.854	5.739	3.12	0.756	0.831	0.874	1.143	8.49	6.158	2.119	15.712	15.7	12.194
NO02G01640	474.456	554.906	475.906	525.696	453.929	423.778	226.072	252.603	284.866	468.016	424.232	440.579	549.551	656.416	608.777	thioredoxin F2
NO20G02540	2.036	1.384	1.884	2.236	2.432	2.463	3.589	3.934	3.785	2.592	2.636	1.707	1.495	2.808	0.66
NO01G00380	20.889	34.324	30.816	20.996	11.541	9.301	7.77	6.482	7.399	32.057	20.909	12.532	36.463	39.073	17.068
NO04G04860	88.072	103.748	77.339	102.698	85.775	113.33	38.711	42.033	43.311	65.36	65.058	67.495	124.425	136.166	142.886	beta glucosidase 42
NO29G00830	1.197	1.025	1.065	1.178	1.471	1.363	2.606	3.414	2.923	1.08	1.504	1.803	0.639	0.942	0.917
NO18G02320	204.089	162.987	177.529	165.61	184.619	170.947	91.847	79.357	95.014	113.079	198.815	261.319	114.787	87.293	106.904	Uncharacterised protein family SERF
NO04G04020	3.009	5.69	7.453	4.103	2.781	2.881	2.55	1.925	2.863	4.492	2.76	3.439	12.128	14.038	12.285	GTP binding protein beta 1
NO27G00430	73.69	91.484	79.569	63.714	79.79	81.881	320.332	295.325	342.847	126.316	116.133	132.607	58.281	74.59	69.334	calcium-dependent protein kinase 19
NO26G01040	171.36	140.502	159.847	142.751	149.664	136.51	51.723	53.507	58.207	110.866	173.679	186.274	149.618	145.212	162.291	HCP-like superfamily protein
NO19G02100	116.206	127.11	108.432	100.83	81.228	59.368	49.557	51.466	59.167	89.908	79.707	87.221	77.979	86.771	103.373
NO03G00250	310.772	353.036	318.185	481.929	456.958	266.264	119.345	152.559	157.519	235.377	286.277	240.9	502.202	501.741	8.333
NO04G00870	316.755	369.26	372.956	329.064	265.91	208.088	123.454	115.138	121.706	254.609	302.387	286.077	385.117	396.766	424.117	Protein of unknown function (DUF1336)
NO07G04700	5.552	3.211	2.087	9.399	12.409	7.308	7.402	8.529	8.357	3.231	5.699	8.332	2.578	1.552	2.678
NO15G03130	0.255	24.963	28.424	32.503	0.249	0.982	13.553	15.002	15.008	22.506	29.664	26.136	0.334	1.827	30.917
NO18G01830	13.201	10.33	13.741	8.751	7.292	6.387	5.685	5.534	5.775	9.393	10.143	11.13	9.1	9.929	9.644
NO09G04100	2.426	1.478	1.024	1.48	2.762	1.74	0.179	0.834	0.843	1.057	2.401	2.01	1.351	0.493	1.828
cp-psaA	3.547	7.832	7.404	5.426	7.372	6.895	1.417	1.149	0.759	3.294	3.929	2.763	6.936	14.106	9.967
NO30G00360	100.35	76.551	91.017	101.863	112.029	77.076	39.944	49.047	44.299	76.016	122.55	92.001	138.4	106.847	125.807
NO13G01690	2.617	1.205	1.898	1.64	2.495	1.463	0.65	0.637	0.764	0.93	2.083	1.588	1.325	1.264	1.764	mitotic-like cyclin 3B from Arabidopsis
NO23G01910	8.719	10.435	6.601	12.67	0.542	24.537	0.614	11.178	13.314	11.69	23.659	12.942	8.543	7.734	12.474	GTP-binding protein-related
NO09G02700	99.493	106.808	112.093	31.024	34.664	30.85	119.962	119.268	128.915	43.844	3.108	39.99	16.892	1.871	19.831	D-aminoacyl-tRNA deacylases
NO10G02530	110.208	128.214	114.489	106.831	85.932	72.207	28.664	29.743	32.377	125.028	89.113	72.645	187.791	171.728	170.285	STELAR K+ outward rectifier
NO03G01740	195.285	129.523	167.571	143.722	171.031	254.759	344.605	334.119	343.33	296.502	301.793	374.829	168.748	147.352	159.814	Ribosomal protein S21e
NO02G04780	64.408	64.275	62.436	74.715	73.752	44.238	19.799	18.438	23.282	39.837	52.913	52.747	69.16	66.468	72.142	circadian clock associated 1
NO03G02280	13.714	11.595	13.476	14.726	20.876	20.415	45.892	55.07	46.651	9.528	17.413	15.24	9.839	10.446	12.718
NO18G00020	5.662	2.815	5.456	3.648	3.631	2.364	0.563	1.071	0.76	5.02	3.995	2.418	10.203	3.763	2.02
NO19G00890	12.469	10.467	11.803	9.06	11.232	13.722	21.849	24.694	25.828	14.168	16.534	14.982	10.412	7.206	10.659	Cyclin family protein
NO10G03230	35.229	35.508	35.456	43.497	44.624	46.37	76.058	67.793	73.702	44.642	36.27	44.887	42.428	43.548	36.798
NO16G01250	29.343	23.777	21.379	18.705	23.284	14.834	13.499	10.911	13.21	15.705	21.272	31.101	7.938	4.505	8.47
NO14G03180	100.345	73.884	64.037	72.756	89.474	84.899	126.743	128.718	112.908	86.776	98.516	117.537	71.129	50.982	82.161
NO26G00220	43.298	67.836	70.823	70.107	57.905	48.99	29.677	24.156	31.737	42.217	38.458	32.151	76.707	93.135	73.896	Nucleic acid-binding, OB-fold-like protein
NO05G02550	832.778	3.179	1.59	2.378	2.233	3.018	1.7	1.873	1.203	2.172	712.349	1.982	3.531	2.932	435.857	heat shock protein 90.1
NO20G02570	48.939	38.616	33.496	34.368	39.463	42.932	98.068	90.841	84.454	54.499	69.605	83.976	29.102	26.533	33.92	translation elongation factor Ts (EF-Ts), putative
NO09G02490	268.138	301.899	302.644	271.414	243.952	162.982	71.788	82.55	95.745	177.715	245.339	278.956	288.103	269.344	284.436	Homeodomain-like superfamily protein
NO13G02940	156.274	151.768	167.007	146.706	39.91	29.859	37.957	60.465	76.853	92.088	118.918	76.68	169.051	196.697	202.978
NO29G00910	128.092	67.535	77.847	133.748	113.946	32.537	19.495	20.182	24.352	109.343	55.158	51.255	161.069	186.405	65.098	Bestrophin-like protein
NO14G00740	15.407	9.385	12.054	14.88	10.805	20.023	31.543	28.963	27.173	24.042	19.397	23.154	13.116	11.746	13.383
NO02G06000	43.381	54.324	43.804	57.901	44.706	37.627	25.544	26.395	29.357	41.856	40.245	43.212	68.015	59.672	60.958	Acyl-CoA N-acyltransferases (NAT) superfamily protein
NO18G00190	7.303	7.387	8.523	5.695	5.449	4.311	0.825	1.61	2.196	5.796	8.224	5.132	9.469	6.443	7.568
NO12G00390	844.704	1120.49	869.799	671.032	400.748	242.873	38.416	39.987	51.913	779.45	679.882	630.504	1246.67	1261.73	1475.26	H(+)-ATPase 2
NO19G00640	4.214	6.389	5.135	6.884	6.997	8.63	21.736	20.279	20.262	3.59	7.546	9.597	3.337	7.334	3.057
NO12G00660	109.486	129.14	122.896	92.426	84.784	58.002	44.926	43.126	56.323	65.512	83.448	100.007	75.973	87.149	102.163
NO17G02200	32.282	28.169	32.599	34.618	44.134	45.634	60.201	64.893	66.988	35.519	38.905	38.623	30.948	33.116	28.846
NO02G00740	5.182	4.176	4.481	6.799	5.148	7.899	12.902	11.791	10.879	7.699	6.388	6.751	5.95	5.711	4.744
NO16G01510	16.329	12.604	15.994	19.419	22.341	28.879	36.138	34.007	31.414	15.466	19.69	24.61	12.741	12.344	8.458
NO19G02180	2.007	2.781	4.7	3.699	3.366	2.004	0.268	1.244	1.254	2.587	2.646	2.104	7.466	7.943	5.859	Homeodomain-like protein
NO12G00580	14.591	7.945	10.274	10.08	15.046	19.94	27.161	21.834	20.113	24.395	17.463	20.507	15.153	14.785	8.848
NO06G03420	11.19	10.894	11.427	7.181	10.153	13.335	24.492	27.355	26.697	15.469	15.121	11.652	11.894	11.133	9.878
NO10G00390	637.53	877.886	721.946	417.004	364.281	260.285	104.504	161.113	164.767	63.203	33.274	54.345	800.366	488.307	957.338
NO21G00230	232.22	351.862	327.667	245.083	205.098	191.196	74.667	75.384	83.163	199.639	228.702	243.82	348.13	408.199	420.855
NO08G04320	1.473	0.869	0.503	2.075	2.439	2.318	2.714	3.508	2.175	0.731	4.484	2.015	1.574	0.958	1.057
NO06G02770	101.611	194.108	205.485	160.288	111.015	79.612	13.783	13.829	20.864	172.018	148.349	126.391	264.1	292.999	191.969	SNF1-related protein kinase 1.3
NO06G00660	277.96	361.14	343.897	296.558	255.855	153.936	94.062	104.506	109.149	191.287	244.167	253.254	293.963	357.13	414.477	SPX domain gene 1
NO19G01050	12.929	16.624	14.739	21.307	13.914	10.904	7.737	7.826	6.198	17.396	12.717	12.862	37.506	37.769	28.858
NO18G00120	9.981	8.855	8.17	6.198	5.52	4.507	1.345	0.986	0.748	6.748	4.835	3.968	10.908	6.54	9.053
NO19G01520	7.462	8.491	12.083	7.384	10.617	7.979	3.168	6.032	2.694	7.848	9.904	8.475	14.663	11.317	11.479
NO15G00460	6.396	6.93	6.442	7.131	6.136	4.658	2.259	2.958	2.941	4.775	3.117	3.255	5.435	8.272	6.282	receptor homology region transmembrane domain ring H2 motif protein 1
NO19G02200	1.725	1.956	3.753	2.951	3.574	3.234	6.734	7.519	5.755	1.872	3.243	1.813	1.506	2.675	2.599

## Sheet: DE_log2fc
Genes	M1	M2	M3	M4	Gene description
NO01G00370	-0.108	-1.452	0.072	-0.105
NO01G00380	-1.069	-2.025	-0.413	0.352
NO01G00720	-0.32	-1.109	-0.494	-0.224	Nucleotide-diphospho-sugar transferases superfamily protein
NO01G01360	-0.077	1.124	0.48	-0.064	dehydroascorbate reductase 2
NO01G01750	0.386	1.129	0.165	-0.043
NO01G01780	0.284	1.068	0.597	-0.179
NO01G01870	0.493	1.216	0.344	0.172
NO01G02180	-0.107	-1.153	-0.451	0.679
NO01G02490	0.189	-1.082	-0.197	0.453
NO01G02910	0.404	1.127	0.54	-0.158	Amidase family protein
NO01G03150	0.308	1.166	0.779	-0.152	metallopeptidase M24 family protein
NO01G03570	-0.27	-1.158	0.005	0.23	MUTL protein homolog 3
NO01G03650	0.985	1.35	-0.64	0.553
NO01G03690	-0.197	-1.599	0	1.009
NO01G04050	-0.746	-1.55	-0.261	0.297
NO01G04140	-0.185	-1.188	-0.639	0.416
NO01G04880	-1.184	-3.14	-0.505	0.881	phototropin 2
NO01G05130	0.146	1.042	0.362	-0.306	Nucleotidylyl transferase superfamily protein
NO01G05140	0.327	1.075	0.439	-0.012	Alg9-like mannosyltransferase family
NO01G05570	0.358	0.563	-0.268	-1.029
NO01G05870	2.382	2.784	0.768	1.353
NO01G05900	1.461	1.138	0.101	-0.11
NO01G05920	0.256	-1.805	0.014	0.224
NO02G00010	-0.251	-3.028	-0.32	0.942
NO02G00050	0.134	1.177	0.406	-0.403	Protein-tyrosine phosphatase-like, PTPLA
NO02G00100	-0.215	-2.427	-0.384	0.53	alanine:glyoxylate aminotransferase 3
NO02G00160	0.37	1.021	0.132	-0.035
NO02G00170	0.28	1.163	0.617	0.189
NO02G00280	-0.273	-1.392	-0.476	-0.207	glyoxalase II 3
NO02G00290	-0.315	-1.551	-0.356	0.302	alternative oxidase 1A
NO02G00420	1.291	1.826	0.144	0.058
NO02G00600	0.22	1.061	0.494	-0.406	SNF1 kinase homolog 10
NO02G00660	-0.253	-1.709	-0.481	0.552
NO02G00740	0.496	1.312	0.548	0.228
NO02G01110	-0.45	-0.142	-0.815	1.549
NO02G01490	-0.766	-1.369	-0.387	0.879
NO02G01640	-0.14	-1.103	-0.319	0.157	thioredoxin F2
NO02G02040	0.677	1.27	0.827	-0.255	Peptidase C78, ubiquitin fold modifier-specific peptidase 1/ 2
NO02G02400	0.395	1.063	0.368	0.174	FAD/NAD(P)-binding oxidoreductase family protein
NO02G02570	0.393	1.41	1.589	0.091	unknown protein; Has 637 Blast hits to 635 proteins in 201 species: Archae - 0; Bacteria - 291; Metazoa - 0; Fungi - 72; Plants - 72; Viruses - 0; Other Eukaryotes - 202 (source: NCBI BLink).
NO02G03090	-0.362	-1.396	-0.356	-0.929	heat shock protein 91
NO02G03160	-0.405	-1.06	-0.245	0.044
NO02G03200	-0.246	-1.214	-0.187	0.018
NO02G03830	0.698	1.146	0.454	-0.146
NO02G03900	0.514	1.314	0.864	-0.202
NO02G04110	-0.3	-1.21	-0.221	-0.088	aconitase 2
NO02G04240	0.508	1.318	0.791	0.468
NO02G04330	-0.352	-2.319	-0.631	0.237
NO02G04780	0.01	-1.65	-0.397	0.129	circadian clock associated 1
NO02G05000	0.281	1.044	0.171	0.208
NO02G05120	0.35	-1.32	-0.487	1.035
NO02G05190	-0.416	-1.074	-0.43	0.22	Metallo-hydrolase/oxidoreductase superfamily protein
NO02G05340	-0.51	-1.658	-0.54	0.407	plant U-box 24
NO02G05350	-0.143	-1.17	-0.702	0.495	Tryptophan/tyrosine permease
NO02G05420	-0.483	-1.057	-0.259	0.047
NO02G05730	0.467	1.824	0.386	0.267
NO02G05830	0.639	1.336	0.169	-0.307
NO02G06000	-0.1	-1.002	-0.421	0.493	Acyl-CoA N-acyltransferases (NAT) superfamily protein
NO02G06060	-0.046	-1.392	-0.521	0.444
NO02G06160	-0.651	-2.901	-0.464	0.537
NO02G06200	0.185	-1.028	-0.246	0.093
NO03G00190	-0.418	-1.46	-0.147	1.617
NO03G00250	0.366	-1.196	-0.364	0.611
NO03G00260	-0.658	2.578	1.023	0.306
NO03G00450	-0.409	-1.555	-0.541	-0.055
NO03G00480	-0.644	-1.041	-0.01	-0.543
NO03G00910	0.382	-1.951	0.163	-0.39
NO03G01310	-0.594	-3.04	-0.328	0.494	phosphate transporter 2
NO03G01460	-0.2	-1.201	-0.166	-0.805	heat shock protein 90.1
NO03G01530	-0.682	-1.55	-0.066	-0.206	MATE efflux family protein
NO03G01740	0.195	1.036	0.928	-0.074	Ribosomal protein S21e
NO03G01880	-0.501	-1.473	-0.416	0.494
NO03G01990	-0.592	-1.073	-0.319	0.286	Histone superfamily protein
NO03G02280	0.659	1.939	0.307	-0.203
NO03G02450	-0.657	-1.069	-0.735	0.626
NO03G03090	0.513	-1.302	-0.234	0.966	ankyrin repeat-containing protein 2
NO03G03120	0.391	1.135	0.219	-0.232
NO03G03190	-0.427	-1.045	-0.722	0.369	riboflavin kinase/FMN hydrolase
NO03G03330	-1.249	-3.436	0.39	0.872
NO03G03620	-0.496	-1.567	-0.288	-0.032	GLN phosphoribosyl pyrophosphate amidotransferase 1
NO03G04400	-0.405	-0.744	-0.159	-1.027	stress-inducible protein, putative
NO03G04620	-0.456	-1.022	-0.499	0.219
NO03G04740	0.089	-1.886	-1.096	0.636	gated outwardly-rectifying K+ channel
NO03G05240	-0.375	-1.476	-0.511	0.119	RING/FYVE/PHD-type zinc finger family protein
NO03G05320	0.45	1.031	0.914	-0.428	U3 ribonucleoprotein (Utp) family protein
NO03G05420	-0.408	-1.024	-0.27	0.322
NO03G05480	-2.14	-2.869	-0.633	0.605
NO03G05710	0.04	-1.055	-0.786	0.734	Glucose-methanol-choline (GMC) oxidoreductase family protein
NO03G05750	0.36	1.167	-0.056	-0.408
NO04G00480	-0.356	-1.184	-0.306	0.269
NO04G00860	-0.529	-1.551	-0.527	0.075
NO04G00870	-0.434	-1.578	-0.375	0.222	Protein of unknown function (DUF1336)
NO04G01100	-0.266	-1.594	-0.328	0.127	PLC-like phosphodiesterases superfamily protein
NO04G01220	-0.528	-1.4	-0.27	0.727	beta-6 tubulin
NO04G01230	0.234	-1.051	-0.169	0.688
NO04G01330	-0.276	-1.289	-0.421	0.083	ankyrin repeat family protein / regulator of chromosome condensation (RCC1) family protein
NO04G01420	-0.467	-2.075	-0.53	0.492
NO04G01520	-0.686	-1.088	-0.103	0.398
NO04G01610	-0.393	-1.239	-0.362	0.197	Thiamine pyrophosphate dependent pyruvate decarboxylase family protein
NO04G01800	-0.609	-4.211	-0.642	0.412
NO04G02040	0.084	1.26	0.457	-0.045	sterol 4-alpha-methyl-oxidase 2-2
NO04G02120	0.367	1.132	0.739	-0.128	Pseudouridine synthase family protein
NO04G02550	-0.485	-1.255	-0.333	0.044
NO04G02810	-0.249	-1.187	-0.384	0.404
NO04G02830	-0.43	-1.511	-0.378	0.345
NO04G02840	0.203	-1.219	0.077	0.137
NO04G02850	-0.165	-1.194	-0.208	-0.065
NO04G02860	-0.046	-1.197	-0.126	0.11
NO04G02870	-0.17	-1.147	-0.027	0.287
NO04G03330	-0.527	-1.372	-0.395	0.027
NO04G03350	-0.258	-1.096	-0.314	-0.079	vacuolar ATP synthase subunit G2
NO04G03580	0.267	-2.209	-0.26	1.167	G protein alpha subunit 1
NO04G03760	-0.518	-3.237	-0.51	0.394
NO04G04020	-0.628	-1.12	-0.508	1.306	GTP binding protein beta 1
NO04G04070	-0.245	-1.036	-0.192	-0.163	serine carboxypeptidase-like 33
NO04G04200	0.296	-1.154	0.179	0.334	NAD(P)-binding Rossmann-fold superfamily protein
NO04G04210	0.367	-1.488	-0.036	0.418	NAD(P)-binding Rossmann-fold superfamily protein
NO04G04290	0.819	1.118	-0.042	-0.686
NO04G04500	1.121	1.119	-0.328	0.014
NO04G04860	-0.076	-1.036	-0.401	0.407	beta glucosidase 42
NO04G04910	0.389	1.186	0.463	-0.207	cytokinin oxidase/dehydrogenase 6
NO04G04920	0.397	1.286	0.464	-0.249	phosphate deficiency response 2
NO04G05210	-0.399	-1.7	-0.294	0.357
NO04G05260	0.377	1.255	-0.048	-0.338
NO04G05300	-0.298	-2.707	-0.336	1.253
NO05G00120	-0.009	-1.081	0.051	0.205
NO05G00140	0.417	1.267	0.505	-0.194	NOL1/NOP2/sun family protein
NO05G00150	-0.1	-1.585	0.002	0.563	Protein of unknown function (DUF1336)
NO05G00180	-0.317	-1.134	-0.34	-1.179
NO05G00700	0.344	1.098	0.663	0.21
NO05G01080	0.271	1.068	0.587	0.176	Glycinamide ribonucleotide (GAR) synthetase
NO05G01300	-1.422	-1.17	0.109	0.428
NO05G01520	0.095	-1.013	-0.161	-0.147
NO05G01550	-0.11	-0.102	0.17	-1.06
NO05G01740	0.382	1.549	0.237	0.02
NO05G01850	-0.504	-1.344	-0.381	-0.789	chaperonin 10
NO05G02550	-0.282	-1.399	-0.221	-1.01	heat shock protein 90.1
NO05G02820	-0.676	-1.891	-0.665	0.072	IQ calmodulin-binding motif family protein
NO05G02920	-0.043	1.141	0.829	-0.125	ATP phosphoribosyl transferase 1
NO05G03160	-0.245	-1.662	-0.382	0.345
NO05G03230	0.495	1.704	0.337	-0.076	SET domain group 37
NO05G03390	0.456	1.88	0.566	-0.047
NO05G03590	-0.607	-1.329	-0.568	0.687
NO05G03760	-0.107	-1.163	-0.496	0.086	sulfoquinovosyldiacylglycerol 2
NO05G04230	-0.193	-2.238	0.176	0.402
NO05G04290	-0.77	-2.36	-0.78	0.631
NO05G04300	-1.088	-1.142	-0.717	0.229
NO05G04340	-0.4	-1.148	-0.307	-0.041	Protein kinase superfamily protein
NO05G04620	-0.173	-1.064	-0.338	-0.616	arogenate dehydratase 2
NO05G04660	-0.139	-1.243	-0.634	0.079
NO05G04960	0.113	1.156	-0.61	0.074
NO05G05100	-0.703	-1.032	-0.061	0.344
NO06G00010	-1.531	-6.044	-0.709	1.515
NO06G00020	-1.206	-4.788	-0.423	1.768
NO06G00380	0.35	1.074	0.249	0.064	Mnd1 family protein
NO06G00430	-0.275	-1.29	0.118	0.498
NO06G00660	-0.49	-1.673	-0.539	0.149	SPX domain gene 1
NO06G01290	0.575	1.368	0.603	-0.258
NO06G01300	0.488	1.015	0.591	-0.19
NO06G01520	0.492	1.372	0.596	0.238
NO06G02160	-0.038	1.13	0.275	-0.273
NO06G02340	-0.525	-1.28	-0.426	-0.94	RNApolymerase sigma-subunit C
NO06G02700	0.481	-0.782	-0.341	1.108	tubby like protein 11
NO06G02710	-0.41	-1.39	-0.427	-0.733	stress-inducible protein, putative
NO06G02770	-0.776	-3.64	-0.345	0.693	SNF1-related protein kinase 1.3
NO06G03020	-0.342	-1.509	-0.092	0.277
NO06G03190	1.237	0.347	0.426	0.784
NO06G03420	-0.124	1.249	0.357	-0.032
NO06G03460	0.052	-1.497	-0.349	0.327
NO06G03960	0.504	1.644	0.587	-0.044	Inositol monophosphatase family protein
NO06G03980	0.294	1.358	0.913	-0.866
NO06G04000	-0.39	-1.007	-0.685	0.186	metacaspase 2
NO06G04040	-0.694	-1.559	-0.509	0.623
NO06G04060	0.22	1.007	0.136	-0.383
NO06G04290	0.281	1.608	0.34	-0.434	unknown protein; LOCATED IN: apoplast, chloroplast stroma, chloroplast, chloroplast envelope; EXPRESSED IN: 23 plant structures; EXPRESSED DURING: 14 growth stages; Has 81 Blast hits to 81 proteins in 28 species: Archae - 0; Bacteria - 2; Metazoa - 0; Fungi - 0; Plants - 62; Viruses - 0; Other Eukaryotes - 17 (source: NCBI BLink).
NO06G04500	0.13	1.01	0.628	0.081
NO06G04570	-2.289	-2.089	-2.765	-2.981	BED zinc finger ;hAT family dimerisation domain
NO07G00250	-0.348	-1.453	-0.633	0.319	Thioredoxin superfamily protein
NO07G00410	-0.462	-1.043	-0.32	-0.952	unknown protein; FUNCTIONS IN: molecular_function unknown; INVOLVED IN: biological_process unknown; LOCATED IN: plasma membrane; EXPRESSED IN: 19 plant structures; EXPRESSED DURING: 11 growth stages; Has 309 Blast hits to 256 proteins in 99 species: Archae - 0; Bacteria - 11; Metazoa - 192; Fungi - 12; Plants - 36; Viruses - 0; Other Eukaryotes - 58 (source: NCBI BLink).
NO07G00490	-0.326	-1.081	-0.161	0.558
NO07G00500	-0.361	-1.452	-0.46	0.572
NO07G00690	0.631	1.296	-0.271	0.546
NO07G00840	0.628	1.275	0.697	0.256	S-adenosyl-L-methionine-dependent methyltransferases superfamily protein
NO07G00920	0.168	1.022	0.489	-0.05	GTP binding
NO07G01280	0.693	1.5	1.038	0.463
NO07G01500	0.234	1.013	0.204	-0.144	diacylglycerol acyltransferase family
NO07G01720	-0.361	-1.824	-0.414	0.227	sulfoquinovosyldiacylglycerol 2
NO07G02060	-0.401	-1.499	-0.506	0.416	pleiotropic drug resistance 1
NO07G02270	-0.476	-1.544	-0.527	-0.986	stress-inducible protein, putative
NO07G02840	-0.189	-1.092	-0.39	0.26
NO07G03030	0.814	1.095	0.78	0.057	AFG1-like ATPase family protein
NO07G03210	-0.485	-1.524	-0.507	0.258	nodulin MtN21 /EamA-like transporter family protein
NO07G03260	-0.598	-2.949	-0.529	-1.936
NO07G03360	0.361	1.061	0.037	-0.126	peptidyl-prolyl cis-trans isomerase / cyclophilin-40 (CYP40) / rotamase
NO07G03370	0.401	1.029	0.264	0.215
NO07G03390	0.422	-0.169	0.203	1.273
NO07G04420	-2.338	-0.863	0.017	0.245
NO07G04430	-3.931	0.204	0.444	0.798
NO07G04490	0.153	-1.166	-0.358	0.398
NO07G04690	1.191	0.923	0.559	-0.803
NO07G04700	1.428	1.141	0.668	-0.652
NO08G00010	1.409	1.461	-0.201	1.31
NO08G00160	-0.421	-2.501	-0.181	0.202
NO08G00380	0.447	-1.815	-0.417	0.075
NO08G00390	0.516	-1.61	-0.497	-0.216
NO08G00400	0.329	-1.251	-0.371	0.065
NO08G00510	-0.887	-1.225	-0.441	0.32	glutathione S-transferase 6
NO08G00560	-0.157	-1.183	-0.252	0.072
NO08G00750	0.177	1.307	0.275	-0.091	mercaptopyruvate sulfurtransferase 1
NO08G01040	-0.399	-1.196	-0.371	-0.227
NO08G01150	-0.369	0.098	0.097	-1.085
NO08G01310	-0.216	-1.112	0.231	0.929	Mitochondrial substrate carrier family protein
NO08G02020	0.183	1.047	0.305	0.279	tetratricopetide-repeat thioredoxin-like 4
NO08G02550	0.487	-1.36	-0.597	0.617
NO08G02560	0.298	-1.236	-0.757	0.715
NO08G02820	-0.552	-0.766	0.458	1.554
NO08G02830	-0.703	-1.348	0.102	1.294
NO08G03020	-0.576	-1.355	-0.084	-0.185
NO08G03030	-0.64	-1.097	-0.143	-0.566
NO08G03290	0.199	-1.03	-0.071	0.318
NO08G03340	-0.036	-1.25	-0.447	0.308
NO08G03560	-0.357	-1.536	-0.206	0.169
NO08G04360	1.313	2.043	0.266	0.48	evolutionarily conserved C-terminal region 9
NO09G00110	0.14	-1.217	-0.076	0.165
NO09G00450	0.335	1.41	0.85	-0.712	photosystem I light harvesting complex gene 6
NO09G02030	-0.101	1.89	0.341	0.692
NO09G02410	0.936	0.576	0.007	1.209	P-loop containing nucleoside triphosphate hydrolases superfamily protein
NO09G02490	-0.374	-1.797	-0.317	0.003	Homeodomain-like superfamily protein
NO09G02700	-1.722	0.214	-1.354	-2.564	D-aminoacyl-tRNA deacylases
NO09G03050	1.111	1.589	0.557	0.861
NO09G03240	-0.151	-1.191	0.107	0.364
NO09G03350	-0.241	-1.35	0.006	0.812	GTP-binding protein 1
NO09G03520	0.811	0.606	0.001	1.31
NO09G03810	-0.83	-1.088	-0.635	-0.436
NO09G03820	0.296	1.024	0.711	0.104
NO09G03970	0.887	2.259	0.405	0.409
NO09G04100	0.33	-1.387	0.015	-0.558
NO09G04220	0.259	-1.382	-0.137	0.115
NO09G04250	1.36	-0.238	0.361	0.363
NO10G00170	-0.064	-1.161	-0.61	0.566
NO10G00180	0.097	-1.233	-0.474	0.704
NO10G00200	-0.224	-1.528	-0.229	-1.242	rotamase cyclophilin 2
NO10G00220	-0.108	1.549	0.76	-0.009
NO10G00370	-1.007	-2.018	-3.184	0.46	5-formyltetrahydrofolate cycloligase
NO10G00380	-1.155	-2.134	-4.035	0.365
NO10G00390	-0.965	-2.059	-3.864	0.348
NO10G00540	-0.025	-1.349	-0.018	0.484
NO10G00770	-0.368	-1.189	-0.296	-0.302	sulfate transporter 4.1
NO10G00840	-0.336	-1.343	-0.502	0.125	unknown protein; FUNCTIONS IN: molecular_function unknown; INVOLVED IN: biological_process unknown; LOCATED IN: chloroplast, chloroplast inner membrane, chloroplast envelope; EXPRESSED IN: 23 plant structures; EXPRESSED DURING: 14 growth stages; Has 200 Blast hits to 200 proteins in 73 species: Archae - 0; Bacteria - 112; Metazoa - 0; Fungi - 0; Plants - 53; Viruses - 0; Other Eukaryotes - 35 (so…
NO10G01110	-0.419	-1.459	-0.266	0.02
NO10G01240	-0.271	-1.115	-0.2	-0.479	pfkB-like carbohydrate kinase family protein
NO10G01660	0.673	1.72	0.694	0.466
NO10G01760	0.301	-0.655	-0.441	1.392	protein-serine kinase 1
NO10G02140	-0.748	-1.006	-0.218	0.552
NO10G02260	-0.193	-1.178	-0.495	0.416	P450 reductase 1
NO10G02420	0.265	1.146	0.42	0.227	Spo11/DNA topoisomerase VI, subunit A protein
NO10G02430	-0.297	-1.074	-0.41	0.208	stromal ascorbate peroxidase
NO10G02520	-0.628	-2.346	-0.485	0.192	STELAR K+ outward rectifier
NO10G02530	-0.411	-1.971	-0.317	0.613	STELAR K+ outward rectifier
NO10G02620	0.546	1.164	0.549	0.043	ARM repeat superfamily protein
NO10G03040	-0.249	-1.1	-0.131	0.311
NO10G03140	-0.281	-1.193	-0.356	-0.024
NO10G03230	0.314	1.025	0.244	0.252
NO10G03440	1.037	0.543	0.287	0.175
NO10G03820	-0.592	-1.004	-0.337	0.297	cation exchanger 4
NO10G03900	-0.327	-1.166	-0.16	0.421	GTP-binding protein, HflX
NO10G03960	-0.255	-1.33	-0.419	0.133
NO11G00060	0.083	-1.648	-0.242	0.773	cytochrome P450, family 97, subfamily B, polypeptide 3
NO11G00640	0.36	1.165	0.781	0.218
NO11G00720	-0.993	-1.215	0.125	0.14
NO11G01020	-0.385	-2.452	-0.244	0.168
NO11G01610	-0.344	-1.124	-0.225	0.048	elicitor-activated gene 3-2
NO11G01690	-0.302	-1.173	-0.167	0.319
NO11G01800	-0.406	-1.327	-0.424	0.336	sulfate transporter 3;4
NO11G01980	0.996	2.375	0.228	-0.517
NO11G01990	-0.203	-2.859	-0.621	1.317
NO11G02310	0.174	-1.131	-0.148	0.27	ataurora1
NO11G02550	-0.745	-1.719	-0.363	-0.019
NO11G02590	0.229	1.03	0.603	-0.287	endoribonucleases
NO11G02780	0.604	1.152	0.422	-0.252	SNF2 domain-containing protein / helicase domain-containing protein / HNH endonuclease domain-containing protein
NO11G03010	-0.432	-0.946	-0.365	-1.047	NAD(P)-binding Rossmann-fold superfamily protein
NO11G03050	-0.974	-2.973	-0.671	0.499	Ankyrin repeat family protein
NO11G03200	0.541	0.988	0.575	-1.951
NO11G03580	0.347	-1.069	-0.567	0.568
NO12G00300	0.12	1.712	0.467	-0.884
NO12G00380	-0.46	-1.625	0.03	0.336	H(+)-ATPase 2
NO12G00390	-1.11	-4.732	-0.464	0.498	H(+)-ATPase 2
NO12G00410	-0.423	-1.394	-0.302	-0.828	DNAJ heat shock family protein
NO12G00580	0.533	1.217	0.855	0.191
NO12G00660	-0.619	-1.333	-0.542	-0.438
NO12G00970	-2.504	-3.378	-3.418	-3.809
NO12G00990	1.233	2.247	0.232	0.234
NO12G01570	0.074	1.433	0.121	-0.109
NO12G01650	-0.371	-1.557	0.06	-0.032
NO12G01670	0.476	1.112	0.575	0.041
NO12G01800	0.439	1.115	0.869	-0.315	ARM repeat superfamily protein
NO12G02010	0.827	1.896	0.928	-0.011	DHFS-FPGS homolog D
NO12G02050	0.38	1.254	0.254	-0.006	AMP-dependent synthetase and ligase family protein
NO12G02150	0.639	0.537	-0.615	1.055	Alba DNA/RNA-binding protein
NO12G03120	0.14	-1.177	-0.047	0.362
NO12G03490	0.53	-1.229	-0.175	0.234
NO12G03750	-1.957	-3.455	-1.227	-0.046
NO12G03840	0.416	-0.501	-0.101	1.159
NO13G00050	0.549	0.593	0.406	1.295
NO13G00170	-0.564	-1.063	-0.426	0.357
NO13G00390	0.285	1.338	0.37	0.384
NO13G00400	0.119	1.433	0.448	-0.109
NO13G00420	-0.285	-0.478	-0.222	-1.484
NO13G00840	-0.584	-1.221	-0.23	-1.251
NO13G00850	-0.436	-1.601	-0.45	-1.355	Zinc-binding dehydrogenase family protein
NO13G01650	-0.356	-1.599	-0.539	0.681
NO13G01660	-0.121	-1.014	-0.275	-0.08	BRI1 suppressor 1 (BSU1)-like 2
NO13G01690	-0.096	-1.507	-0.208	-0.397	mitotic-like cyclin 3B from Arabidopsis
NO13G01780	0.681	1.17	0.034	-0.17	MUTS-homologue 5
NO13G01830	-0.542	-1.876	-0.534	-0.246	Fe superoxide dismutase 2
NO13G01900	-0.304	-1.267	-0.397	0.737
NO13G02030	0.308	1.012	0.342	0.314
NO13G02210	-0.388	-1.024	-0.414	0.519
NO13G02390	-0.59	-1.633	-0.638	0.356
NO13G02410	-0.618	-1.724	-0.182	0.654
NO13G02940	-0.484	-1.421	-0.519	0.324
NO13G02950	-0.356	-1.125	-0.442	0.334	Sec14p-like phosphatidylinositol transfer family protein
NO13G03170	0.166	2.771	-1.548	-1.544
NO13G03240	0.378	1.358	0.634	0.487
NO13G03250	-0.18	-1.302	-0.327	0.428
NO13G03330	-0.003	-1.257	0.182	0.544
NO14G00100	0.603	1.473	0.508	-0.035
NO14G00230	0.614	1.722	0.489	0.183
NO14G00440	-0.037	-0.115	-0.625	-1.825
NO14G00470	0.618	1.099	0.861	0.161
NO14G00740	0.32	1.217	0.834	0.103
NO14G01370	-0.451	-1.08	-0.558	0.088	FAD/NAD(P)-binding oxidoreductase family protein
NO14G01440	-0.425	-1.722	0.035	0.381
NO14G01450	-0.257	-1.064	0.245	-0.073
NO14G01460	-0.275	-1.216	0.21	0.105
NO14G02250	-0.417	-1.003	-0.461	-0.753
NO14G02450	-1.35	-1.841	-0.397	0.143	high affinity nitrate transporter 2.6
NO14G02540	0.414	1.277	0.655	-0.241
NO14G02710	-0.573	-1.075	-0.756	0.335
NO14G02810	-0.374	-1.234	-0.454	-0.253	SOUL heme-binding family protein
NO14G02950	-0.026	-1.077	-0.282	0.088
NO14G03180	0.545	1.369	1.117	-0.598
NO15G00050	-0.249	-1.414	-0.233	0.167	calcium-dependent protein kinase 29
NO15G00350	0.543	1.168	0.269	-0.17
NO15G00390	-0.517	-1.416	-0.037	0.688
NO15G00460	-0.16	-1.288	-0.843	0.008	receptor homology region transmembrane domain ring H2 motif protein 1
NO15G00930	0.271	1.282	0.6	0.486
NO15G00970	-0.173	-1.073	-0.278	-0.261	Oxidoreductase family protein
NO15G01190	-0.294	-1.01	-0.396	0.112	vacuolar ATP synthase subunit D (VATD) / V-ATPase D subunit / vacuolar proton pump D subunit (VATPD)
NO15G01880	0.322	1.114	0.335	0.381
NO15G02450	-0.215	-1.38	-0.508	0.163
NO15G02530	-0.198	-1.115	-0.276	0.532	Copper amine oxidase family protein
NO15G02690	-0.392	-1.127	-0.313	0.215	Vps52 / Sac2 family
NO15G02830	-0.605	-4.412	-0.608	0.228	sulfoquinovosyldiacylglycerol 2
NO15G02960	0.458	1.302	0.458	0.438
NO15G03130	0.083	-1.002	-0.146	0.233
NO16G00050	-0.591	-2.044	-0.504	0.228
NO16G00140	-0.774	-1.349	-0.912	0.296
NO16G00180	-0.253	-0.067	-0.344	1.227
NO16G00440	-0.278	1.487	0.134	-0.22	GNS1/SUR4 membrane protein family
NO16G00790	-0.041	-1.088	-0.088	-0.169	WEE1 kinase homolog
NO16G00830	-0.412	-1.783	-0.389	0.117
NO16G00940	-0.849	-1.591	-0.723	0.51
NO16G00950	-0.525	-3.671	-0.208	0.289
NO16G01110	0.933	-2.426	-0.648	1.502	Late embryogenesis abundant protein (LEA) family protein
NO16G01250	-0.395	-1.022	-0.134	-1.829
NO16G01260	-0.223	-0.62	-0.141	-1.059	casein lytic proteinase B3
NO16G01510	0.7	1.188	0.438	-0.323
NO16G01630	0.33	1.446	0.555	0.071
NO16G01660	0.405	1.196	0.522	0.027	methyltransferases;nucleic acid binding
NO16G02020	-0.396	-1.402	-0.371	0.213	RNA helicase family protein
NO16G02220	0.292	1.027	0.37	-0.22
NO16G02230	0.651	1.618	0.274	0.215	G protein coupled receptor
NO16G02290	-0.59	-3.855	-0.159	0.411
NO16G02300	-0.496	-3.828	-0.241	0.484
NO16G02420	0.609	1.303	1.287	0.371	P-loop containing nucleoside triphosphate hydrolases superfamily protein
NO16G02560	-0.209	-1.007	-0.242	-0.002
NO16G02600	-0.591	-1.337	-0.656	0.555
NO16G02610	-0.077	-1.167	-0.456	0.329
NO16G02820	-0.367	-2.164	-0.557	0.431	endoplasmic reticulum-type calcium-transporting ATPase 3
NO16G02980	-0.152	-1.799	-0.035	0.595
NO16G03130	-1.475	-2.148	-0.717	0.266
NO17G00100	-0.315	-1.788	-0.504	0.765	methionine aminopeptidase 1A
NO17G00110	-0.411	-1.573	-0.458	0.614
NO17G00430	0.495	1.405	0.56	-0.066
NO17G00440	-0.71	-2.974	-0.567	0.368	H(+)-ATPase 1
NO17G00510	-0.156	-0.576	0.023	-1.085	Di-glucose binding protein with Kinesin motor domain
NO17G00580	0.205	1.044	0.644	-0.202	shikimate kinase 2
NO17G00600	-0.31	-1.221	0.054	0.149	probable small nuclear ribonucleoprotein G
NO17G00610	0.372	1.022	0.284	-0.051	Enhancer of polycomb-like transcription factor protein
NO17G00820	-0.559	-0.295	-1.168	-0.653
NO17G01220	-0.343	-1.266	-0.543	0.328
NO17G02170	-0.356	-2.255	-0.492	0.169
NO17G02200	0.476	1.187	0.318	0.084
NO17G02260	0.293	1.235	0.147	-0.351	Acyl-CoA N-acyltransferases (NAT) superfamily protein
NO17G02310	-0.169	-2.124	0.071	0.129
NO17G02330	-0.474	-1.009	-0.359	-0.934	winged-helix DNA-binding transcription factor family protein
NO17G02650	0.159	-1.158	0.075	0.086
NO17G02870	1.275	-0.078	-0.736	0.95	cytochrome P450, family 704, subfamily B, polypeptide 1
NO17G02980	-0.284	-1.725	0.129	0.112	NIMA-related serine/threonine kinase 1
NO18G00010	-0.185	-1.858	-0.517	-0.265
NO18G00020	-0.724	-2.52	-0.48	-0.265
NO18G00050	-0.575	-2.443	-0.362	-0.016
NO18G00060	-0.479	-2.145	-0.264	-0.199
NO18G00100	-0.854	-2.286	-0.43	-0.059
NO18G00120	-0.731	-3.083	-0.78	0.014
NO18G00140	-0.594	-2.909	-0.321	-0.033	PIF1 helicase
NO18G00150	-0.354	-2.458	-0.313	-0.012
NO18G00160	-0.9	-2.551	-0.587	-0.172
NO18G00180	-0.646	-2.904	-0.497	0.058
NO18G00190	-0.592	-2.389	-0.228	0.08
NO18G00220	-0.621	-2.237	-0.583	-0.346
NO18G00280	-0.354	-1.787	-0.773	0.219
NO18G00290	-0.601	-1.799	-0.612	-0.153
NO18G00300	-0.275	0.281	2.25	0.273	Glycosyl hydrolase family 85
NO18G00840	-1.264	-3.344	-0.338	0.167
NO18G01020	0.06	-1.286	-0.659	0.671
NO18G01040	0.722	1.161	0.246	0.206	methylcrotonyl-CoA carboxylase alpha chain, mitochondrial / 3-methylcrotonyl-CoA carboxylase 1 (MCCA)
NO18G01150	-0.561	-1.633	-0.321	-0.429	Pleckstrin homology (PH) domain-containing protein / lipid-binding START domain-containing protein
NO18G01540	-0.348	-1.08	-0.07	-0.527
NO18G01550	-0.334	-1.159	-0.111	-0.321	triglyceride lipases;triglyceride lipases
NO18G01680	1.012	0.345	0.01	0.27
NO18G01780	-0.574	-1.013	-0.37	-0.476	Ankyrin repeat family protein
NO18G01830	-0.69	-1.314	-0.342	-0.423
NO18G02000	0.472	1.441	0.621	0.411
NO18G02060	1.338	0.865	-0.11	-0.009
NO18G02080	-0.828	-1.455	0.157	0.868
NO18G02180	-0.33	-1.714	-0.182	0.733
NO18G02290	1.36	1.104	0.404	-0.56
NO18G02320	-0.137	-1.056	0.107	-0.828	Uncharacterised protein family SERF
NO18G02330	-0.146	-1.189	-0.389	0.08
NO18G02490	3.074	1.264	-0.251	-0.004
NO19G00120	0.496	1.171	0.933	-0.282
NO19G00150	-0.399	-1.421	-0.4	-1.044
NO19G00330	0.184	1.028	0.31	-0.175
NO19G00430	0.524	0.188	-0.235	1.008
NO19G00560	1.072	0.627	0.353	0.891
NO19G00640	0.342	1.866	0.312	-0.199
NO19G00650	0.346	1.583	0.347	-0.618
NO19G00680	-0.018	-1.069	-0.316	1.001
NO19G00890	0.002	1.036	0.408	-0.35	Cyclin family protein
NO19G01050	0.199	-0.937	0.048	1.31
NO19G01060	-0.364	-1.285	-0.526	-0.763	unknown protein; CONTAINS InterPro DOMAIN/s: Protein of unknown function DUF775 (InterPro:IPR008493); Has 285 Blast hits to 283 proteins in 133 species: Archae - 0; Bacteria - 0; Metazoa - 120; Fungi - 88; Plants - 50; Viruses - 0; Other Eukaryotes - 27 (source: NCBI BLink).
NO19G01420	-0.177	-0.497	-0.045	-1.106	Co-chaperone GrpE family protein
NO19G01430	0.743	1.829	0.348	-0.012
NO19G01520	-0.377	-1.134	-0.191	0.35
NO19G01530	-0.468	-1.015	-0.384	0.869
NO19G02080	0.859	1.198	0.247	0.305
NO19G02100	-0.504	-1.067	-0.446	-0.412
NO19G02180	-0.041	-1.469	-0.386	1.172	Homeodomain-like protein
NO19G02200	0.318	1.422	-0.11	0.083
NO19G02220	0.125	1.068	-0.174	-0.199
NO19G02240	0.357	1.097	0.164	0.087
NO19G02390	0.028	1.084	0.547	-0.258	ATP binding;leucine-tRNA ligases;aminoacyl-tRNA ligases;nucleotide binding;ATP binding;aminoacyl-tRNA ligases
NO19G02400	0.726	1.813	0.168	-0.044
NO19G02580	0.416	1.056	0.565	0.048
NO20G00290	-0.454	-2.81	-0.49	-0.369
NO20G00300	-0.226	-1.86	-0.415	-0.194
NO20G00370	0.47	1.307	0.04	-0.348
NO20G00510	-0.366	-1.047	-0.307	0.022	lipase 1
NO20G00710	0.38	1.018	-0.268	0.351
NO20G01050	-0.441	-1.042	-0.069	-0.733	Ubiquitin fusion degradation UFD1 family protein
NO20G01450	0.533	1.377	0.422	0.325	P-loop containing nucleoside triphosphate hydrolases superfamily protein
NO20G01460	0.497	1.845	0.481	0.463
NO20G01770	-1.06	-1.261	-0.394	0.807	plasma membrane intrinsic protein 2;8
NO20G01980	-0.347	-1.036	-0.249	0.157
NO20G02090	0.186	1.008	0.513	0.07	E3 ubiquitin ligase, putative
NO20G02100	0.348	1.24	0.587	-0.353
NO20G02120	-0.084	-1.136	-0.264	-0.574	heat shock protein 101
NO20G02170	0.256	-1.24	0.084	0.246
NO20G02400	-0.492	-1.049	-0.634	0.703
NO20G02440	-0.656	-1.737	0.204	0.078
NO20G02510	-0.361	-1.018	-0.395	0.057	endomembrane-type CA-ATPase 4
NO20G02520	-0.316	-1.058	0.112	0.691
NO20G02530	-0.144	1.511	0.23	-0.348	glucose-6-phosphate/phosphate translocator 2
NO20G02540	0.038	1.018	0.295	0.34
NO20G02570	-0.103	1.072	0.674	-0.337	translation elongation factor Ts (EF-Ts), putative
NO21G00230	-0.612	-2.259	-0.506	0.401
NO21G00950	-0.293	-0.82	-0.197	-1.109	peptidemethionine sulfoxide reductase 3
NO21G01230	-0.634	-1.438	-0.51	0.166
NO21G01240	-0.547	-1.546	-0.735	0.324
NO21G01560	-1.547	-3.4	-0.216	0.164	phytanoyl-CoA dioxygenase (PhyH) family protein
NO21G01570	-0.909	-1.912	0.13	0.296	magnesium transporter 6
NO21G01830	-0.297	-1.279	-0.399	-0.445	RNA-binding (RRM/RBD/RNP motifs) family protein
NO21G02110	-0.467	-1.683	-0.409	0.07
NO21G02130	0.218	-1.14	-0.959	0.946
NO21G02140	0.389	-0.865	0.052	1.092
NO21G02480	-1.12	-1.094	-0.148	0.429
NO21G02500	-0.218	-1.232	-0.097	-0.135	alpha/beta-Hydrolases superfamily protein
NO21G02540	-1.124	0.172	0.068	1.406
NO21G02590	0.075	-0.683	-0.334	1.047
NO21G02650	0.751	1.512	0.658	0.202
NO22G00300	0.451	1.141	0.074	-0.06
NO22G00410	0.135	1.325	1.17	-0.008	adenosine kinase 1
NO22G00610	0.601	1.342	0.903	-0.428	Haloacid dehalogenase-like hydrolase (HAD) superfamily protein
NO22G00640	0.505	1.34	-0.148	0.381	lysine-ketoglutarate reductase/saccharopine dehydrogenase bifunctional enzyme
NO22G00660	0.413	1.193	0.07	0.308	Protein kinase superfamily protein
NO22G01380	0.474	1.184	0.189	-0.111
NO22G01790	-0.674	-1.057	-0.496	0.194
NO22G01940	0.129	-0.192	0.281	1.248
NO22G02020	-0.038	-1.065	-0.069	0.478	Tryptophan/tyrosine permease
NO22G02070	0.272	1.04	0.49	-0.793
NO22G02110	0.172	1.342	0.551	0.06
NO23G00030	1.146	1.63	-0.141	0.442
NO23G00040	-0.277	-1.256	-0.228	-0.088
NO23G00090	0.242	1.065	0.594	-0.403
NO23G00190	0.361	-1.385	-0.312	0.078
NO23G00600	0.091	1.11	-0.255	0.067	serine racemase
NO23G00920	-0.188	-1.157	-0.386	0.598
NO23G01180	-0.179	-1.046	0.06	-0.201
NO23G01190	-0.148	-1.534	0.072	0.036
NO23G01200	0.02	-1.053	-0.008	-0.133
NO23G01530	-0.497	-1.031	-0.364	0.156	nudix hydrolase homolog 8
NO23G01540	-0.346	-1.025	-0.344	0.082	Major facilitator superfamily protein
NO23G01550	-0.216	-1.026	0.052	-0.258
NO23G01910	0.127	1.076	0.603	-0.184	GTP-binding protein-related
NO24G00140	-0.019	-1.163	-0.373	0.319
NO24G00190	-0.215	-2.584	-0.08	0.13	phosphate transporter 2;1
NO24G00220	0.487	1.078	0.388	0.126	helicases;ATP-dependent helicases;nucleic acid binding;ATP binding;DNA-directed DNA polymerases;DNA binding
NO24G00300	0.091	1.41	0.053	0.011
NO24G01110	0.728	1.097	0.537	-0.296
NO24G01750	-0.89	-2.04	-0.911	0.202	Ras-related small GTP-binding family protein
NO24G02100	-0.007	-1.818	-0.17	-0.052
NO24G02230	0.357	-1.176	-0.498	0.564
NO24G02240	0.424	-1.244	-0.422	0.729
NO24G02300	-0.419	-1.024	-0.149	0.436	cofactor of nitrate reductase and xanthine dehydrogenase 3
NO24G02410	-0.275	-1.8	-0.247	0.5
NO25G00080	-0.306	-1.175	-0.393	-0.771
NO25G00220	0.021	-1.051	0.157	0.351	ankyrin repeat family protein
NO25G00860	0.016	-1.505	-1.055	-0.155
NO25G00990	-0.846	0.283	1.186	-0.687
NO25G01060	-0.311	-1.983	-0.273	0.238
NO25G01080	-0.542	-1.301	-0.396	0.256
NO25G01170	0.607	1.019	0.41	0.312
NO25G01580	-0.081	1.193	-0.376	-0.325
NO25G01750	-0.261	-1.081	-0.203	0.328	Major facilitator superfamily protein
NO25G01770	-0.265	-1.411	0.086	0.175	multidrug resistance-associated protein 12
NO25G01880	-0.418	-1.347	-0.689	0.143	heavy metal atpase 2
NO26G00220	0.049	-1.062	-0.602	0.372	Nucleic acid-binding, OB-fold-like protein
NO26G00230	0.019	-1.182	-0.279	0.103
NO26G00430	-0.53	-1.824	-0.44	-0.262	ascorbate peroxidase 3
NO26G00700	-0.961	-1.067	-0.363	0.277
NO26G00710	-1.049	-1.321	-0.53	0.321	nitrite reductase 1
NO26G00850	0.324	-0.588	-0.17	1.01
NO26G00870	-0.63	-2.049	-0.442	0.186
NO26G01040	-0.127	-1.517	0.004	-0.03	HCP-like superfamily protein
NO26G01050	-0.217	-1.424	-0.034	-0.413
NO26G01260	-0.65	-1.784	-0.631	0.521	RNA-binding (RRM/RBD/RNP motifs) family protein
NO26G01530	0.367	-1.344	-0.485	0.571
NO26G01540	0.317	-1.311	-0.415	0.709
NO26G01550	0.297	-1.487	-0.39	0.92
NO26G01560	-0.686	-1.74	-0.404	0.719
NO26G01620	-1.409	-4.039	-1.492	0.341
NO27G00140	0.296	1.287	0.483	-0.034
NO27G00240	0.19	-1.052	-0.064	0.271
NO27G00260	0.411	1.03	0.204	0.001
NO27G00320	0.149	-1.039	-0.009	0.358
NO27G00420	-0.662	1.337	0.098	0.084	Transducin/WD40 repeat-like superfamily protein
NO27G00430	-0.104	1.903	0.602	-0.275	calcium-dependent protein kinase 19
NO27G00590	0.55	1.213	0.296	0.078
NO27G00660	0.809	1.416	0.174	0.389
NO27G00710	-1.145	-0.815	-1.489	-1.463	NAD(P)-linked oxidoreductase superfamily protein
NO27G01230	-1.249	0.02	-0.856	-1.129
NO27G01490	-0.241	-1.304	-0.319	0.155
NO27G01570	-0.237	-1.095	-0.341	0.262	transcription regulators
NO27G01660	-0.21	-2.953	-0.509	0.618
NO28G00310	-0.079	1.049	0.435	-0.711
NO28G00650	-1.95	0.06	0.33	-1.162
NO28G00720	0.022	-1.44	-0.892	0.431
NO28G00730	0.015	-1.697	-0.499	0.74
NO28G01070	0.346	-1.324	-0.312	0.897
NO28G01090	-0.377	-1.152	-0.456	-0.861	Tetratricopeptide repeat (TPR)-like superfamily protein
NO28G01270	0.837	1.847	0.82	-0.28
NO28G01690	-0.418	-1.333	-0.675	0.258
NO29G00090	0.447	1.56	0.158	0.533
NO29G00200	0.122	1.348	0.312	-0.217
NO29G00430	0.139	1.064	0.361	-0.077	SNF2 domain-containing protein / helicase domain-containing protein / zinc finger protein-related
NO29G00440	0.256	1.401	0.49	-0.308	DNA/RNA helicase protein
NO29G00450	0.374	1.453	0.474	-0.233
NO29G00570	1.238	1.794	0.719	-0.085
NO29G00830	0.249	1.374	0.354	-0.61
NO29G00910	-0.363	-1.716	-0.373	0.324	Bestrophin-like protein
NO29G01300	0.571	1.018	0.204	-0.237
NO29G01550	-1.753	-3.551	-1.001	0.643
NO29G01560	-0.636	-1.555	-0.627	0.79
NO29G01650	-0.168	-1.046	-0.146	0.225	Ankyrin repeat family protein
NO29G01660	-1.295	-1.568	-0.386	0.571
NO30G00030	0.159	-1.564	-0.501	-0.068
NO30G00150	0.351	-1.525	-0.278	0.68
NO30G00180	0.577	-1.919	-0.303	0.712
NO30G00360	0.038	-1.064	0.105	0.404
NO30G00580	-0.427	-1.63	-0.362	0.419	Ca2+regulated serine-threonine protein kinase family protein
NO30G00590	-0.178	-1.178	-0.257	0.489	NAD(P)-binding Rossmann-fold superfamily protein
NO30G00710	0.943	1.181	-0.274	-0.973
NO30G00920	-0.75	-1.633	-0.811	0.839
NO30G00930	-0.437	-1.007	-0.233	0.097	phosphoenolpyruvate carboxylase-related kinase 1
NO30G01040	0.569	1.702	-0.154	0.464
NO30G01270	-1.211	-3.49	-0.914	0.669
NO30G01280	-1.148	-3.435	-0.635	0.519
NO30G01300	0.171	-1.227	0.315	0.307
NO30G01320	-0.494	-1.296	-0.74	0.948	CBS domain-containing protein with a domain of unknown function (DUF21)
cp-atpF	0.274	-2.119	-0.38	0.434
cp-atpI	0.038	-1.719	-0.44	0.918
cp-dnaK	0.182	-2.841	-0.756	1.016
cp-psaA	0.049	-2.467	-0.92	0.732
cp-psbA	-0.104	-1.164	-0.182	0.416
cp-psbB	0.063	-1.975	-1.196	0.383
cp-psbC	0.381	-1.405	-0.393	1.177
cp-psbD	0.212	-1.702	-0.693	1.149
cp-rbcL	-0.206	-1.608	-0.759	0.327
cp-rpl3	-0.609	-2.092	-0.132	0.602
cp-tufA	0.348	1.327	0.456	-0.034
